# Supplementary material for: Retinal primary cilia and their dysfunction in retinal neurodegenerative diseases: beyond ciliopathies
Source: Mol Med. 2024 Jul 26;30:109. doi: 10.1186/s10020-024-00875-y (PMC11282803; doi:10.1186/s10020-024-00875-y)
Supplement: Supplementary file 1 — Supplementary Material 1. Table S1. The list of retinal ciliopathies genes reported in literature. [file 10020_2024_875_MOESM1_ESM.xlsx]

## Sheet: List of genes
	Gene name ( Used in publications)	Retinal Ciliopath	Gene Names (primary)	Gene Names	Uniprot ID	Protein Name (Short)	Protein names	Protein Length	Gene Ontology (cellular component)	Gene Ontology (biological process)	Subcellular location	Involvement in disease	Mutagenesis
	ABCA4	Leber Congenital Amaurosis (LCA), Cone-Rod Dystrophy (CORD)	ABCA4	ABCA4 ABCR	P78363	ABCA4_HUMAN	Retinal-specific phospholipid-transporting ATPase ABCA4 (EC 7.6.2.1) (ATP-binding cassette sub-family A member 4) (RIM ABC transporter) (RIM proteinv) (RmP) (Retinal-specific ATP-binding cassette transporter) (Stargardt disease protein)	2273	cytoplasmic vesicle [GO:0031410]; endoplasmic reticulum [GO:0005783]; intracellular membrane-bounded organelle [GO:0043231]; membrane [GO:0016020]; photoreceptor disc membrane [GO:0097381]; photoreceptor outer segment [GO:0001750]; plasma membrane [GO:0005886]; rod photoreceptor disc membrane [GO:0120202]	lipid transport [GO:0006869]; phospholipid transfer to membrane [GO:0006649]; phospholipid translocation [GO:0045332]; photoreceptor cell maintenance [GO:0045494]; phototransduction, visible light [GO:0007603]; retinal metabolic process [GO:0042574]; retinoid metabolic process [GO:0001523]; transmembrane transport [GO:0055085]; visual perception [GO:0007601]	SUBCELLULAR LOCATION: Membrane {ECO:0000269|PubMed:10075733}; Multi-pass membrane protein {ECO:0000255}. Endoplasmic reticulum {ECO:0000269|PubMed:24097981}. Cytoplasmic vesicle {ECO:0000269|PubMed:29847635, ECO:0000269|PubMed:33375396}. Cell projection, cilium, photoreceptor outer segment {ECO:0000250|UniProtKB:F1MWM0}. Note=Localized to the rim and incisures of rod outer segments disks. {ECO:00…	DISEASE: Stargardt disease 1 (STGD1) [MIM:248200]: A common hereditary macular degeneration. It is characterized by decreased central vision, atrophy of the macula and underlying retinal pigment epithelium, and frequent presence of prominent flecks in the posterior pole of the retina. {ECO:0000269|PubMed:10090887, ECO:0000269|PubMed:10206579, ECO:0000269|PubMed:10612508, ECO:0000269|PubMed:106345…	MUTAGEN 940; /note="P->R: Decreases 11-cis-Retinal binding affinity by 50%."; /evidence="ECO:0000269|PubMed:23144455"; MUTAGEN 966; /note="G->D: Abolishes basal and retinal-stimulated ATP hydrolysis."; /evidence="ECO:0000269|PubMed:11017087"; MUTAGEN 969; /note="K->M: Abolishes basal and retinal-stimulated ATP hydrolysis."; /evidence="ECO:0000269|PubMed:11017087"; MUTAGEN 969; /note="K->M: Inhibi…
	ADGRV1/ GPR98	Usher Syndrome (USH)	ADGRV1	ADGRV1 GPR98 KIAA0686 KIAA1943 MASS1 VLGR1	Q8WXG9	AGRV1_HUMAN	Adhesion G-protein coupled receptor V1 (ADGRV1) (EC 3.4.-.-) (G-protein coupled receptor 98) (Monogenic audiogenic seizure susceptibility protein 1 homolog) (Usher syndrome type-2C protein) (Very large G-protein coupled receptor 1) [Cleaved into: ADGRV1 subunit alpha; ADGRV1 subunit beta]	6306	cell surface [GO:0009986]; cytoplasm [GO:0005737]; extracellular exosome [GO:0070062]; membrane [GO:0016020]; periciliary membrane compartment [GO:1990075]; photoreceptor inner segment [GO:0001917]; plasma membrane [GO:0005886]; receptor complex [GO:0043235]; stereocilia ankle link [GO:0002141]; stereocilia ankle link complex [GO:0002142]; stereocilium [GO:0032420]; stereocilium membrane [GO:0060…	cell surface receptor signaling pathway [GO:0007166]; cell-cell adhesion [GO:0098609]; cellular response to calcium ion [GO:0071277]; detection of mechanical stimulus involved in sensory perception of sound [GO:0050910]; establishment of protein localization [GO:0045184]; G protein-coupled receptor signaling pathway [GO:0007186]; inner ear development [GO:0048839]; inner ear receptor cell differe…	SUBCELLULAR LOCATION: Cell membrane {ECO:0000250|UniProtKB:Q8VHN7}; Multi-pass membrane protein {ECO:0000250|UniProtKB:Q8VHN7}. Cell projection, stereocilium membrane {ECO:0000250|UniProtKB:Q8VHN7}. Photoreceptor inner segment {ECO:0000250|UniProtKB:Q8VHN7}. Note=Localizes at the ankle region of the stereocilia. In photoreceptors, localizes at a plasma membrane microdomain in the apical inner seg…	DISEASE: Usher syndrome 2C (USH2C) [MIM:605472]: USH is a genetically heterogeneous condition characterized by the association of retinitis pigmentosa with sensorineural deafness. Age at onset and differences in auditory and vestibular function distinguish Usher syndrome type 1 (USH1), Usher syndrome type 2 (USH2) and Usher syndrome type 3 (USH3). USH2 is characterized by congenital mild hearing …
	AHI1	Joubert Syndrome (JBTS)	AHI1	AHI1	Q8N157	AHI1_HUMAN	Jouberin (Abelson helper integration site 1 protein homolog) (AHI-1)	1196	adherens junction [GO:0005912]; cell-cell junction [GO:0005911]; centriole [GO:0005814]; centrosome [GO:0005813]; ciliary basal body [GO:0036064]; cilium [GO:0005929]; cytosol [GO:0005829]; MKS complex [GO:0036038]; non-motile cilium [GO:0097730]	central nervous system development [GO:0007417]; cilium assembly [GO:0060271]; cloaca development [GO:0035844]; heart looping [GO:0001947]; hindbrain development [GO:0030902]; Kupffer's vesicle development [GO:0070121]; left/right axis specification [GO:0070986]; morphogenesis of a polarized epithelium [GO:0001738]; motile cilium assembly [GO:0044458]; negative regulation of apoptotic process [GO…	SUBCELLULAR LOCATION: Cytoplasm, cytoskeleton, cilium basal body {ECO:0000269|PubMed:21623382, ECO:0000269|PubMed:23532844}. Cell junction, adherens junction {ECO:0000269|PubMed:18633336, ECO:0000269|PubMed:23532844}. Cytoplasm, cytoskeleton, microtubule organizing center, centrosome, centriole {ECO:0000250|UniProtKB:Q8K3E5}. Note=In the retinal photoreceptor cell layer, localizes at the connecti…	DISEASE: Joubert syndrome 3 (JBTS3) [MIM:608629]: A disorder presenting with cerebellar ataxia, oculomotor apraxia, hypotonia, neonatal breathing abnormalities and psychomotor delay. Neuroradiologically, it is characterized by cerebellar vermian hypoplasia/aplasia, thickened and reoriented superior cerebellar peduncles, and an abnormally large interpeduncular fossa, giving the appearance of a mol…
	ALMS1	Alström Syndrome (ALMS)	ALMS1	ALMS1 KIAA0328	Q8TCU4	ALMS1_HUMAN	Centrosome-associated protein ALMS1 (Alstrom syndrome protein 1)	4168	centrosome [GO:0005813]; cilium [GO:0005929]; cytosol [GO:0005829]; spindle pole [GO:0000922]	endosomal transport [GO:0016197]; positive regulation of cold-induced thermogenesis [GO:0120162]; regulation of centriole replication [GO:0046599]; regulation of stress fiber assembly [GO:0051492]	SUBCELLULAR LOCATION: Cytoplasm. Cytoplasm, cytoskeleton, microtubule organizing center, centrosome {ECO:0000269|PubMed:14654843}. Cytoplasm, cytoskeleton, cilium basal body. Cytoplasm, cytoskeleton, spindle pole. Note=Associated with centrosomes and basal bodies at the base of primary cilia. Specifically locates to the proximal ends of centrioles and basal bodies. Colocalizes partially with NCAP…	DISEASE: Alstrom syndrome (ALMS) [MIM:203800]: A rare autosomal recessive disorder characterized by progressive cone-rod retinal dystrophy, neurosensory hearing loss, early childhood obesity and diabetes mellitus type 2. Dilated cardiomyopathy, acanthosis nigricans, male hypogonadism, hypothyroidism, developmental delay and hepatic dysfunction can also be associated with the syndrome. {ECO:000026…
	ARL13B	Joubert Syndrome (JBTS)	ARL13B	ARL13B ARL2L1	Q3SXY8	AR13B_HUMAN	ADP-ribosylation factor-like protein 13B (ADP-ribosylation factor-like protein 2-like 1) (ARL2-like protein 1)	428	axoneme [GO:0005930]; ciliary membrane [GO:0060170]; cilium [GO:0005929]; cytosol [GO:0005829]; motile cilium [GO:0031514]; non-motile cilium [GO:0097730]	cilium assembly [GO:0060271]; dorsal/ventral pattern formation [GO:0009953]; formation of radial glial scaffolds [GO:0021943]; heart looping [GO:0001947]; interneuron migration from the subpallium to the cortex [GO:0021830]; left/right axis specification [GO:0070986]; neural tube patterning [GO:0021532]; non-motile cilium assembly [GO:1905515]; receptor localization to non-motile cilium [GO:00975…	SUBCELLULAR LOCATION: Cell projection, cilium membrane {ECO:0000269|PubMed:18554500, ECO:0000269|PubMed:24120134}; Lipid-anchor {ECO:0000269|PubMed:18554500, ECO:0000269|PubMed:24120134}. Cell projection, cilium {ECO:0000269|PubMed:25138100}. Note=Associates to the cilium membrane via palmitoylation. Localizes to proximal ciliary membranes, to an inversin-like subciliary membrane compartment, exc…	DISEASE: Joubert syndrome 8 (JBTS8) [MIM:612291]: A disorder presenting with cerebellar ataxia, oculomotor apraxia, hypotonia, neonatal breathing abnormalities and psychomotor delay. Neuroradiologically, it is characterized by cerebellar vermian hypoplasia/aplasia, thickened and reoriented superior cerebellar peduncles, and an abnormally large interpeduncular fossa, giving the appearance of a mol…	MUTAGEN 35; /note="T->N: Does not affect localization to cilia."; /evidence="ECO:0000269|PubMed:18554500"; MUTAGEN 130; /note="N->I: Does not affect localization to cilia."; /evidence="ECO:0000269|PubMed:18554500"; MUTAGEN 231; /note="K->R: No effect. Abolishes sumoylation; when associated with R-270; R-275; R-276; R-279 and R-329."; /evidence="ECO:0000269|PubMed:23128241"; MUTAGEN 270; /note="K-…
	ARL3	Retinitis Pigmentosa (RP), Joubert Syndrome (JBTS)	ARL3	ARL3 ARFL3	P36405	ARL3_HUMAN	ADP-ribosylation factor-like protein 3	182	centrosome [GO:0005813]; cilium [GO:0005929]; cytoplasm [GO:0005737]; cytoplasmic microtubule [GO:0005881]; extracellular exosome [GO:0070062]; Golgi apparatus [GO:0005794]; Golgi membrane [GO:0000139]; microtubule cytoskeleton [GO:0015630]; midbody [GO:0030496]; nucleoplasm [GO:0005654]; nucleus [GO:0005634]; photoreceptor connecting cilium [GO:0032391]; spindle microtubule [GO:0005876]	GDP binding [GO:0019003]; GTP binding [GO:0005525]; GTPase activity [GO:0003924]; magnesium ion binding [GO:0000287]; microtubule binding [GO:0008017]	SUBCELLULAR LOCATION: Golgi apparatus membrane; Peripheral membrane protein; Cytoplasmic side. Cytoplasm, cytoskeleton, spindle. Nucleus. Cytoplasm, cytoskeleton, microtubule organizing center, centrosome. Cytoplasm. Cell projection, cilium {ECO:0000269|PubMed:30269812}. Note=Detected predominantly in the photoreceptor connecting cilium. Present on the mitotic spindle. Centrosome-associated throu…	DISEASE: Joubert syndrome 35 (JBTS35) [MIM:618161]: A form of Joubert syndrome, a disorder presenting with cerebellar ataxia, oculomotor apraxia, hypotonia, neonatal breathing abnormalities and psychomotor delay. Neuroradiologically, it is characterized by cerebellar vermian hypoplasia/aplasia, thickened and reoriented superior cerebellar peduncles, and an abnormally large interpeduncular fossa, …	MUTAGEN 31; /note="T->N: Enhances the interaction with RP2."; /evidence="ECO:0000269|PubMed:11847227, ECO:0000269|PubMed:22085962"; MUTAGEN 71; /note="Q->L: Enhances the interaction with RP2. Does not induce a mitotic arrest resulting from the loss of the microtubule-based mitotic spindle. Induces release of myristoylated proteins from UNC119. Interacts with ARL2BP, GOLGA4, PDE6D and UNC119."; /e…
	ARL6/BBS3	Retinitis Pigmentosa (RP), Bardet-Biedl Syndrome (BBS)	ARL6	ARL6 BBS3	Q9H0F7	ARL6_HUMAN	ADP-ribosylation factor-like protein 6 (Bardet-Biedl syndrome 3 protein)	186	axonemal microtubule [GO:0005879]; axoneme [GO:0005930]; cilium [GO:0005929]; cytoplasm [GO:0005737]; extracellular exosome [GO:0070062]; membrane [GO:0016020]; membrane coat [GO:0030117]; microtubule cytoskeleton [GO:0015630]; plasma membrane [GO:0005886]	cilium assembly [GO:0060271]; determination of left/right symmetry [GO:0007368]; intracellular protein transport [GO:0006886]; melanosome transport [GO:0032402]; protein localization to cilium [GO:0061512]; protein polymerization [GO:0051258]; protein targeting to membrane [GO:0006612]; vesicle-mediated transport [GO:0016192]; visual perception [GO:0007601]; Wnt signaling pathway [GO:0016055]	SUBCELLULAR LOCATION: Cell projection, cilium membrane; Peripheral membrane protein; Cytoplasmic side. Cytoplasm, cytoskeleton, cilium axoneme. Cytoplasm, cytoskeleton, cilium basal body. Note=Appears in a pattern of punctae flanking the microtubule axoneme that likely correspond to small membrane-associated patches. Localizes to the so-called ciliary gate where vesicles carrying ciliary cargo fu…	DISEASE: Bardet-Biedl syndrome 3 (BBS3) [MIM:600151]: A syndrome characterized by usually severe pigmentary retinopathy, early-onset obesity, polydactyly, hypogenitalism, renal malformation and intellectual disability. Secondary features include diabetes mellitus, hypertension and congenital heart disease. Bardet-Biedl syndrome inheritance is autosomal recessive, but three mutated alleles (two at…
	ARMC9	Joubert Syndrome (JBTS)	ARMC9	ARMC9 KIAA1868	Q7Z3E5	ARMC9_HUMAN	LisH domain-containing protein ARMC9 (Armadillo repeat-containing protein 9) (Melanoma/melanocyte-specific tumor antigen KU-MEL-1) (NS21)	818	centriole [GO:0005814]; ciliary basal body [GO:0036064]; ciliary tip [GO:0097542]; cytoplasm [GO:0005737]; extracellular exosome [GO:0070062]		SUBCELLULAR LOCATION: Cytoplasm, cytoskeleton, cilium basal body {ECO:0000269|PubMed:28625504}. Cell projection, cilium {ECO:0000250|UniProtKB:Q9D2I5}. Cytoplasm, cytoskeleton, microtubule organizing center, centrosome, centriole {ECO:0000269|PubMed:28625504}. Note=Localized to the proximal region in cilia. Stimulation of Hh signaling leads to redistribution of ARMC9 toward the ciliary tip within…	DISEASE: Joubert syndrome 30 (JBTS30) [MIM:617622]: A form of Joubert syndrome, a disorder presenting with cerebellar ataxia, oculomotor apraxia, hypotonia, neonatal breathing abnormalities and psychomotor delay. Neuroradiologically, it is characterized by cerebellar vermian hypoplasia/aplasia, thickened and reoriented superior cerebellar peduncles, and an abnormally large interpeduncular fossa, …
	B9D1	Meckel-Gruber Syndrome (MKS)	B9D1	B9D1 MKSR1	Q9UPM9	B9D1_HUMAN	B9 domain-containing protein 1 (MKS1-related protein 1)	204	centrosome [GO:0005813]; ciliary basal body [GO:0036064]; ciliary transition zone [GO:0035869]; cytosol [GO:0005829]; membrane [GO:0016020]; MKS complex [GO:0036038]	camera-type eye development [GO:0043010]; cilium assembly [GO:0060271]; embryonic digit morphogenesis [GO:0042733]; in utero embryonic development [GO:0001701]; neuroepithelial cell differentiation [GO:0060563]; regulation of protein localization [GO:0032880]; smoothened signaling pathway [GO:0007224]; vasculature development [GO:0001944]	SUBCELLULAR LOCATION: Cytoplasm, cytoskeleton, cilium basal body {ECO:0000269|PubMed:19208769}. Cytoplasm, cytoskeleton, cilium axoneme {ECO:0000269|PubMed:19208769}. Note=Localizes at the transition zone, a region between the basal body and the ciliary axoneme. {ECO:0000250}.	DISEASE: Meckel syndrome 9 (MKS9) [MIM:614209]: A disorder characterized by a combination of renal cysts and variably associated features including developmental anomalies of the central nervous system (typically encephalocele), hepatic ductal dysplasia and cysts, and polydactyly. {ECO:0000269|PubMed:21493627}. Note=The disease is caused by variants affecting the gene represented in this entry.; …
	B9D2	Meckel-Gruber Syndrome (MKS)	B9D2	B9D2 MKSR2	Q9BPU9	B9D2_HUMAN	B9 domain-containing protein 2 (MKS1-related protein 2)	175	centrosome [GO:0005813]; ciliary basal body [GO:0036064]; cytosol [GO:0005829]; membrane [GO:0016020]; MKS complex [GO:0036038]; nucleus [GO:0005634]	cilium assembly [GO:0060271]	SUBCELLULAR LOCATION: Cytoplasm, cytoskeleton, cilium basal body {ECO:0000269|PubMed:19208769}. Cytoplasm, cytoskeleton, cilium axoneme {ECO:0000269|PubMed:19208769}. Nucleus {ECO:0000250}.	DISEASE: Meckel syndrome 10 (MKS10) [MIM:614175]: A disorder characterized by a combination of renal cysts and variably associated features including developmental anomalies of the central nervous system (typically encephalocele), hepatic ductal dysplasia and cysts, and polydactyly. {ECO:0000269|PubMed:21763481, ECO:0000269|PubMed:31411728}. Note=The disease is caused by variants affecting the ge…
	BBS1	Bardet-Biedl Syndrome (BBS)	BBS1	BBS1 BBS2L2	Q8NFJ9	BBS1_HUMAN	Bardet-Biedl syndrome 1 protein (BBS2-like protein 2)	593	axoneme [GO:0005930]; BBSome [GO:0034464]; centriolar satellite [GO:0034451]; centrosome [GO:0005813]; ciliary membrane [GO:0060170]; cytosol [GO:0005829]; motile cilium [GO:0031514]	adult behavior [GO:0030534]; brain morphogenesis [GO:0048854]; cartilage development [GO:0051216]; cellular lipid metabolic process [GO:0044255]; cerebral cortex development [GO:0021987]; cilium assembly [GO:0060271]; dendrite development [GO:0016358]; fat cell differentiation [GO:0045444]; fertilization [GO:0009566]; Golgi to plasma membrane protein transport [GO:0043001]; hippocampus developmen…	SUBCELLULAR LOCATION: Cell projection, cilium membrane. Cytoplasm. Cytoplasm, cytoskeleton, microtubule organizing center, centrosome, centriolar satellite.	DISEASE: Note=Ciliary dysfunction leads to a broad spectrum of disorders, collectively termed ciliopathies. Overlapping clinical features include retinal degeneration, renal cystic disease, skeletal abnormalities, fibrosis of various organ, and a complex range of anatomical and functional defects of the central and peripheral nervous system. The ciliopathy range of diseases includes Meckel-Gruber…
	BBS10	Bardet-Biedl Syndrome (BBS)	BBS10	BBS10 C12orf58	Q8TAM1	BBS10_HUMAN	Bardet-Biedl syndrome 10 protein	723	cilium [GO:0005929]	chaperone-mediated protein complex assembly [GO:0051131]; non-motile cilium assembly [GO:1905515]; photoreceptor cell maintenance [GO:0045494]; regulation of protein-containing complex assembly [GO:0043254]; response to stimulus [GO:0050896]; visual perception [GO:0007601]	SUBCELLULAR LOCATION: Cell projection, cilium {ECO:0000269|PubMed:19190184}. Note=Located within the basal body of the primary cilium of differentiating preadipocytes. {ECO:0000269|PubMed:19190184}.	DISEASE: Bardet-Biedl syndrome 10 (BBS10) [MIM:615987]: A syndrome characterized by usually severe pigmentary retinopathy, early-onset obesity, polydactyly, hypogenitalism, renal malformation and intellectual disability. Secondary features include diabetes mellitus, hypertension and congenital heart disease. Bardet-Biedl syndrome inheritance is autosomal recessive, but three mutated alleles (two …	MUTAGEN 81; /note="D->N: Greatly decreases all interactions with BBS7, BBS9 and BBS12 indicating that this residue may be required for overall protein conformation rather than required for ATP binding and substrate folding."; /evidence="ECO:0000269|PubMed:20080638"
	BBS11	Bardet-Biedl Syndrome (BBS)	TRIM32	TRIM32 HT2A	Q13049	TRI32_HUMAN	E3 ubiquitin-protein ligase TRIM32 (EC 2.3.2.27) (72 kDa Tat-interacting protein) (RING-type E3 ubiquitin transferase TRIM32) (Tripartite motif-containing protein 32) (Zinc finger protein HT2A)	653	cytoplasm [GO:0005737]; cytosol [GO:0005829]; nucleus [GO:0005634]; striated muscle myosin thick filament [GO:0005863]	actin ubiquitination [GO:0007014]; axon development [GO:0061564]; fat cell differentiation [GO:0045444]; free ubiquitin chain polymerization [GO:0010994]; innate immune response [GO:0045087]; muscle cell cellular homeostasis [GO:0046716]; negative regulation of fibroblast proliferation [GO:0048147]; negative regulation of intrinsic apoptotic signaling pathway in response to DNA damage [GO:1902230…	SUBCELLULAR LOCATION: Cytoplasm {ECO:0000269|PubMed:19349376}. Note=Localized in cytoplasmic bodies, often located around the nucleus. {ECO:0000269|PubMed:19349376}.	DISEASE: Muscular dystrophy, limb-girdle, autosomal recessive 8 (LGMDR8) [MIM:254110]: An autosomal recessive degenerative myopathy characterized by pelvic girdle, shoulder girdle and quadriceps muscle weakness. Clinical phenotype and severity are highly variable. Disease progression is slow and most patients remain ambulatory into the sixth decade of life. {ECO:0000269|PubMed:11822024, ECO:00002…	MUTAGEN 39; /note="C->S: Abolished E3 ubiquitin ligase activity and ability to activate ULK1."; /evidence="ECO:0000269|PubMed:31123703"
	BBS12	Bardet-Biedl Syndrome (BBS)	BBS12	BBS12 C4orf24	Q6ZW61	BBS12_HUMAN	Bardet-Biedl syndrome 12 protein	710	cilium [GO:0005929]	chaperone-mediated protein complex assembly [GO:0051131]; eating behavior [GO:0042755]; fat cell differentiation [GO:0045444]; intraciliary transport [GO:0042073]; negative regulation of fat cell differentiation [GO:0045599]; negative regulation of stem cell differentiation [GO:2000737]; photoreceptor cell maintenance [GO:0045494]; stem cell differentiation [GO:0048863]	SUBCELLULAR LOCATION: Cell projection, cilium {ECO:0000269|PubMed:19190184}. Note=Located within the basal body of the primary cilium of differentiating preadipocytes. {ECO:0000269|PubMed:19190184}.	DISEASE: Bardet-Biedl syndrome 12 (BBS12) [MIM:615989]: A syndrome characterized by usually severe pigmentary retinopathy, early-onset obesity, polydactyly, hypogenitalism, renal malformation and intellectual disability. Secondary features include diabetes mellitus, hypertension and congenital heart disease. Bardet-Biedl syndrome inheritance is autosomal recessive, but three mutated alleles (two …
	BBS15,WDPCP	Bardet-Biedl Syndrome (BBS),Meckel-Gruber Syndrome (MSK), Jeune Syndrome	WDPCP	WDPCP BBS15 C2orf86 FRITZ	O95876	FRITZ_HUMAN	WD repeat-containing and planar cell polarity effector protein fritz homolog (hFRTZ) (Bardet-Biedl syndrome 15 protein) (WD repeat-containing and planar cell polarity effector protein)	746	axonemal basal plate [GO:0097541]; axoneme [GO:0005930]; cilium [GO:0005929]; plasma membrane [GO:0005886]	auditory receptor cell morphogenesis [GO:0002093]; camera-type eye development [GO:0043010]; cilium assembly [GO:0060271]; cilium organization [GO:0044782]; circulatory system development [GO:0072359]; digestive system development [GO:0055123]; embryonic digit morphogenesis [GO:0042733]; establishment of planar polarity [GO:0001736]; establishment of protein localization [GO:0045184]; intraciliar…	SUBCELLULAR LOCATION: Cell membrane {ECO:0000250|UniProtKB:Q32NR9}. Cytoplasm, cytoskeleton, cilium axoneme {ECO:0000250|UniProtKB:Q32NR9}. Cytoplasm, cytoskeleton, cilium basal body {ECO:0000250|UniProtKB:Q32NR9}.	DISEASE: Bardet-Biedl syndrome 15 (BBS15) [MIM:615992]: A syndrome characterized by usually severe pigmentary retinopathy, early-onset obesity, polydactyly, hypogenitalism, renal malformation and intellectual disability. Secondary features include diabetes mellitus, hypertension and congenital heart disease. Bardet-Biedl syndrome inheritance is autosomal recessive, but three mutated alleles (two …
	BBS17/LZTFL1	Bardet-Biedl Syndrome (BBS)	LZTFL1	LZTFL1 BBS17	Q9NQ48	LZTL1_HUMAN	Leucine zipper transcription factor-like protein 1	299	cilium [GO:0005929]; cytoplasm [GO:0005737]; cytosol [GO:0005829]; manchette [GO:0002177]	flagellated sperm motility [GO:0030317]; negative regulation of protein localization to ciliary membrane [GO:1903568]; negative regulation of protein localization to cilium [GO:1903565]; spermatogenesis [GO:0007283]	SUBCELLULAR LOCATION: Cytoplasm {ECO:0000269|PubMed:20233871, ECO:0000269|PubMed:22072986}.	DISEASE: Bardet-Biedl syndrome 17 (BBS17) [MIM:615994]: A syndrome characterized by usually severe pigmentary retinopathy, early-onset obesity, polydactyly, hypogenitalism, renal malformation and intellectual disability. Secondary features include diabetes mellitus, hypertension and congenital heart disease. Bardet-Biedl syndrome inheritance is autosomal recessive, but three mutated alleles (two …	MUTAGEN 24..25; /note="KR->AS: Increases BBS4, BBS8 and BBS9 ciliary localization."; /evidence="ECO:0000269|PubMed:22072986"
	BBS18/BBIP1	Bardet-Biedl Syndrome (BBS)	BBIP1	BBIP1 BBIP10 NCRNA00081	A8MTZ0	BBIP1_HUMAN	BBSome-interacting protein 1 (BBSome-interacting protein of 10 kDa)	92	BBSome [GO:0034464]; ciliary membrane [GO:0060170]; cytoplasm [GO:0005737]; cytosol [GO:0005829]	cilium assembly [GO:0060271]; eating behavior [GO:0042755]; protein transport [GO:0015031]; receptor localization to non-motile cilium [GO:0097500]	SUBCELLULAR LOCATION: Cell projection, cilium {ECO:0000269|Ref.4}. Cytoplasm {ECO:0000269|Ref.4}. Note=Localizes inside the primary cilium but not at centriolar satellites.	DISEASE: Bardet-Biedl syndrome 18 (BBS18) [MIM:615995]: A syndrome characterized by usually severe pigmentary retinopathy, early-onset obesity, polydactyly, hypogenitalism, renal malformation and intellectual disability. Secondary features include diabetes mellitus, hypertension and congenital heart disease. Bardet-Biedl syndrome inheritance is autosomal recessive, but three mutated alleles (two …
	BBS19/ IFT27	Bardet-Biedl Syndrome (BBS)	IFT27	IFT27 RABL4 RAYL BBS19	Q9BW83	IFT27_HUMAN	Intraflagellar transport protein 27 homolog (Putative GTP-binding protein RAY-like) (Rab-like protein 4)	186	centrosome [GO:0005813]; ciliary tip [GO:0097542]; cilium [GO:0005929]; cytoplasm [GO:0005737]; Golgi apparatus [GO:0005794]; Golgi membrane [GO:0000139]; intraciliary transport particle B [GO:0030992]; motile cilium [GO:0031514]; nucleus [GO:0005634]; sperm flagellum [GO:0036126]; sperm midpiece [GO:0097225]; sperm principal piece [GO:0097228]	cilium assembly [GO:0060271]; cochlea development [GO:0090102]; inner ear receptor cell stereocilium organization [GO:0060122]; intracellular protein transport [GO:0006886]; intraciliary anterograde transport [GO:0035720]; intraciliary transport [GO:0042073]; kidney development [GO:0001822]; smoothened signaling pathway [GO:0007224]; spermatogenesis [GO:0007283]; vesicle-mediated transport [GO:00…	SUBCELLULAR LOCATION: Cell projection, cilium {ECO:0000269|PubMed:25443296}. Cytoplasm {ECO:0000250|UniProtKB:Q9D0P8}. Cell projection, cilium, flagellum {ECO:0000250|UniProtKB:Q9D0P8}. Note=Localizes to the sperm flagellum. {ECO:0000250|UniProtKB:Q9D0P8}.	DISEASE: Bardet-Biedl syndrome 19 (BBS19) [MIM:615996]: A syndrome characterized by usually severe pigmentary retinopathy, early-onset obesity, polydactyly, hypogenitalism, renal malformation and intellectual disability. Secondary features include diabetes mellitus, hypertension and congenital heart disease. Bardet-Biedl syndrome inheritance is autosomal recessive, but three mutated alleles (two …	MUTAGEN 19; /note="T->N: GDP-locked."; /evidence="ECO:0000269|PubMed:25443296"; MUTAGEN 68; /note="K->A: GTP-locked."; /evidence="ECO:0000269|PubMed:25443296"
	BBS2	Bardet-Biedl Syndrome (BBS)	BBS2	BBS2	Q9BXC9	BBS2_HUMAN	Bardet-Biedl syndrome 2 protein	721	BBSome [GO:0034464]; ciliary basal body [GO:0036064]; ciliary membrane [GO:0060170]; cytosol [GO:0005829]; membrane [GO:0016020]; microvillus [GO:0005902]; motile cilium [GO:0031514]; neuron projection [GO:0043005]; stereocilium [GO:0032420]	adult behavior [GO:0030534]; artery smooth muscle contraction [GO:0014824]; brain morphogenesis [GO:0048854]; cartilage development [GO:0051216]; cerebral cortex development [GO:0021987]; cilium assembly [GO:0060271]; fat cell differentiation [GO:0045444]; gene expression [GO:0010467]; Golgi to plasma membrane protein transport [GO:0043001]; hippocampus development [GO:0021766]; melanosome transp…	SUBCELLULAR LOCATION: Cell projection, cilium membrane. Cytoplasm. Cytoplasm, cytoskeleton, microtubule organizing center, centrosome, centriolar satellite.	DISEASE: Bardet-Biedl syndrome 2 (BBS2) [MIM:615981]: A syndrome characterized by usually severe pigmentary retinopathy, early-onset obesity, polydactyly, hypogenitalism, renal malformation and intellectual disability. Secondary features include diabetes mellitus, hypertension and congenital heart disease. Bardet-Biedl syndrome inheritance is autosomal recessive, but three mutated alleles (two at…
	BBS4	Bardet-Biedl Syndrome (BBS)	BBS4	BBS4	Q96RK4	BBS4_HUMAN	Bardet-Biedl syndrome 4 protein	519	BBSome [GO:0034464]; centriolar satellite [GO:0034451]; centriole [GO:0005814]; centrosome [GO:0005813]; ciliary basal body [GO:0036064]; ciliary membrane [GO:0060170]; ciliary transition zone [GO:0035869]; cilium [GO:0005929]; cytosol [GO:0005829]; motile cilium [GO:0031514]; non-motile cilium [GO:0097730]; nucleus [GO:0005634]; pericentriolar material [GO:0000242]; photoreceptor connecting cili…	adult behavior [GO:0030534]; brain morphogenesis [GO:0048854]; centrosome cycle [GO:0007098]; cerebral cortex development [GO:0021987]; cilium assembly [GO:0060271]; dendrite development [GO:0016358]; face development [GO:0060324]; fat cell differentiation [GO:0045444]; fat pad development [GO:0060613]; gene expression [GO:0010467]; heart looping [GO:0001947]; hippocampus development [GO:0021766]…	SUBCELLULAR LOCATION: Cytoplasm, cytoskeleton, microtubule organizing center, centrosome {ECO:0000250}. Cell projection, cilium membrane {ECO:0000250}. Cytoplasm {ECO:0000250}. Cytoplasm, cytoskeleton, microtubule organizing center, centrosome, centriolar satellite {ECO:0000250}. Cell projection, cilium, flagellum {ECO:0000250|UniProtKB:Q8C1Z7}. Cell projection, cilium {ECO:0000250|UniProtKB:Q8C1…	DISEASE: Bardet-Biedl syndrome 4 (BBS4) [MIM:615982]: A syndrome characterized by usually severe pigmentary retinopathy, early-onset obesity, polydactyly, hypogenitalism, renal malformation and intellectual disability. Secondary features include diabetes mellitus, hypertension and congenital heart disease. Bardet-Biedl syndrome inheritance is autosomal recessive, but three mutated alleles (two at…
	BBS5	Bardet-Biedl Syndrome (BBS)	BBS5	BBS5	Q8N3I7	BBS5_HUMAN	Bardet-Biedl syndrome 5 protein	341	axoneme [GO:0005930]; BBSome [GO:0034464]; centriolar satellite [GO:0034451]; ciliary basal body [GO:0036064]; ciliary membrane [GO:0060170]; cytosol [GO:0005829]	cilium assembly [GO:0060271]; heart looping [GO:0001947]; intracellular transport [GO:0046907]; melanosome transport [GO:0032402]; motile cilium assembly [GO:0044458]; protein transport [GO:0015031]; response to stimulus [GO:0050896]; visual perception [GO:0007601]	SUBCELLULAR LOCATION: Cell projection, cilium membrane. Cytoplasm. Cytoplasm, cytoskeleton, cilium basal body {ECO:0000250}. Cytoplasm, cytoskeleton, microtubule organizing center, centrosome, centriolar satellite. Note=Localizes to basal bodies. {ECO:0000250}.	DISEASE: Bardet-Biedl syndrome 5 (BBS5) [MIM:615983]: A syndrome characterized by usually severe pigmentary retinopathy, early-onset obesity, polydactyly, hypogenitalism, renal malformation and intellectual disability. Secondary features include diabetes mellitus, hypertension and congenital heart disease. Bardet-Biedl syndrome inheritance is autosomal recessive, but three mutated alleles (two at…
	BBS6/ MKKS	Bardet-Biedl Syndrome (BBS)	MKKS	MKKS BBS6	Q9NPJ1	MKKS_HUMAN	Molecular chaperone MKKS (Bardet-Biedl syndrome 6 protein) (McKusick-Kaufman/Bardet-Biedl syndromes putative chaperonin)	570	centrosome [GO:0005813]; cytoplasm [GO:0005737]; cytosol [GO:0005829]; kinociliary basal body [GO:1902636]; motile cilium [GO:0031514]; nucleus [GO:0005634]	artery smooth muscle contraction [GO:0014824]; brain morphogenesis [GO:0048854]; cartilage development [GO:0051216]; cerebral cortex development [GO:0021987]; chaperone-mediated protein complex assembly [GO:0051131]; cilium assembly [GO:0060271]; convergent extension involved in gastrulation [GO:0060027]; detection of mechanical stimulus involved in sensory perception of sound [GO:0050910]; deter…	SUBCELLULAR LOCATION: Cytoplasm, cytoskeleton, microtubule organizing center, centrosome. Cytoplasm, cytosol {ECO:0000269|PubMed:28753627}. Nucleus {ECO:0000269|PubMed:28753627}. Note=The majority of the protein resides within the pericentriolar material (PCM), a proteinaceous tube surrounding centrioles. During interphase, the protein is confined to the lateral surfaces of the PCM but during mit…	DISEASE: McKusick-Kaufman syndrome (MKKS) [MIM:236700]: Autosomal recessive developmental disorder. It is characterized by hydrometrocolpos, postaxial polydactyly and congenital heart defects. {ECO:0000269|PubMed:10802661, ECO:0000269|PubMed:28753627}. Note=The disease is caused by variants affecting the gene represented in this entry.; DISEASE: Bardet-Biedl syndrome 6 (BBS6) [MIM:605231]: A synd…	MUTAGEN 454; /note="L->P: No effect on import to the nucleus."; /evidence="ECO:0000269|PubMed:28753627"
	BBS7	Bardet-Biedl Syndrome (BBS)	BBS7	BBS7 BBS2L1	Q8IWZ6	BBS7_HUMAN	Bardet-Biedl syndrome 7 protein (BBS2-like protein 1)	715	axoneme [GO:0005930]; BBSome [GO:0034464]; centrosome [GO:0005813]; ciliary basal body [GO:0036064]; ciliary membrane [GO:0060170]; cytosol [GO:0005829]; membrane [GO:0016020]; neuron projection [GO:0043005]; nucleus [GO:0005634]; photoreceptor outer segment [GO:0001750]	brain development [GO:0007420]; cilium assembly [GO:0060271]; determination of left/right symmetry [GO:0007368]; digestive tract morphogenesis [GO:0048546]; eye development [GO:0001654]; fat cell differentiation [GO:0045444]; heart looping [GO:0001947]; intracellular transport [GO:0046907]; limb development [GO:0060173]; melanosome transport [GO:0032402]; non-motile cilium assembly [GO:1905515]; …	SUBCELLULAR LOCATION: Cell projection, cilium membrane {ECO:0000269|PubMed:17574030, ECO:0000269|PubMed:22072986}. Cytoplasm {ECO:0000269|PubMed:22072986}. Cytoplasm, cytoskeleton, microtubule organizing center, centrosome, centriolar satellite {ECO:0000269|PubMed:22072986}. Cytoplasm, cytoskeleton, cilium basal body {ECO:0000250|UniProtKB:Q8K2G4}.	DISEASE: Note=Ciliary dysfunction leads to a broad spectrum of disorders, collectively termed ciliopathies. Overlapping clinical features include retinal degeneration, renal cystic disease, skeletal abnormalities, fibrosis of various organ, and a complex range of anatomical and functional defects of the central and peripheral nervous system. The ciliopathy range of diseases includes Meckel-Gruber…
	BBS8/TTC8	Retinitis Pigmentosa (RP), Bardet-Biedl Syndrome (BBS)	TTC8	TTC8 BBS8	Q8TAM2	TTC8_HUMAN	Tetratricopeptide repeat protein 8 (TPR repeat protein 8) (Bardet-Biedl syndrome 8 protein)	541	BBSome [GO:0034464]; centrosome [GO:0005813]; ciliary basal body [GO:0036064]; ciliary membrane [GO:0060170]; cilium [GO:0005929]; cytosol [GO:0005829]; non-motile cilium [GO:0097730]; photoreceptor connecting cilium [GO:0032391]	axon guidance [GO:0007411]; camera-type eye photoreceptor cell differentiation [GO:0060219]; cilium assembly [GO:0060271]; establishment of anatomical structure orientation [GO:0048560]; establishment of epithelial cell apical/basal polarity [GO:0045198]; establishment of planar polarity [GO:0001736]; fat cell differentiation [GO:0045444]; inner ear receptor cell stereocilium organization [GO:006…	SUBCELLULAR LOCATION: Cytoplasm, cytoskeleton, microtubule organizing center, centrosome {ECO:0000269|PubMed:17574030}. Cell projection, cilium membrane {ECO:0000269|PubMed:17574030}. Cytoplasm {ECO:0000269|PubMed:22072986}. Cytoplasm, cytoskeleton, microtubule organizing center, centrosome, centriolar satellite {ECO:0000269|PubMed:17574030}. Cell projection, cilium {ECO:0000250|UniProtKB:Q8VD72}.	DISEASE: Retinitis pigmentosa 51 (RP51) [MIM:613464]: A retinal dystrophy belonging to the group of pigmentary retinopathies. Retinitis pigmentosa is characterized by retinal pigment deposits visible on fundus examination and primary loss of rod photoreceptor cells followed by secondary loss of cone photoreceptors. Patients typically have night vision blindness and loss of midperipheral visual fi…
	BBS9	Bardet-Biedl Syndrome (BBS)	BBS9	BBS9 PTHB1	Q3SYG4	PTHB1_HUMAN	Protein PTHB1 (Bardet-Biedl syndrome 9 protein) (Parathyroid hormone-responsive B1 gene protein)	887	BBSome [GO:0034464]; centriolar satellite [GO:0034451]; ciliary membrane [GO:0060170]; ciliary transition zone [GO:0035869]; cilium [GO:0005929]; cytosol [GO:0005829]; membrane [GO:0016020]; pericentriolar material [GO:0000242]	cilium assembly [GO:0060271]; fat cell differentiation [GO:0045444]; protein localization to cilium [GO:0061512]; protein transport [GO:0015031]; response to stimulus [GO:0050896]; visual perception [GO:0007601]	SUBCELLULAR LOCATION: Cytoplasm, cytoskeleton, microtubule organizing center, centrosome. Cell projection, cilium membrane. Cytoplasm. Cytoplasm, cytoskeleton, microtubule organizing center, centrosome, centriolar satellite.	DISEASE: Note=A chromosomal aberration involving PTHB1 has been found in Wilms tumor. Translocation t(1;7)(q42;p15) with OBSCN. {ECO:0000269|PubMed:12618763}.; DISEASE: Bardet-Biedl syndrome 9 (BBS9) [MIM:615986]: A syndrome characterized by usually severe pigmentary retinopathy, early-onset obesity, polydactyly, hypogenitalism, renal malformation and intellectual disability. Secondary features i…	MUTAGEN 142; /note="S->G: Fails to restore protein stability; when associated with pathogenic variant BBS9 R-141."; /evidence="ECO:0000269|PubMed:26085087"; MUTAGEN 186; /note="Y->A: Fails to restore protein stability; when associated with pathogenic variant BBS9 R-141."; /evidence="ECO:0000269|PubMed:26085087"
	BEST1	Bestrophinopathy	BEST1	BEST1 VMD2	O76090	BEST1_HUMAN	Bestrophin-1 (TU15B) (Vitelliform macular dystrophy protein 2)	585	basal plasma membrane [GO:0009925]; basolateral plasma membrane [GO:0016323]; chloride channel complex [GO:0034707]; cytosol [GO:0005829]; membrane [GO:0016020]; plasma membrane [GO:0005886]	chloride transport [GO:0006821]; detection of light stimulus involved in visual perception [GO:0050908]; monoatomic ion transmembrane transport [GO:0034220]; regulation of calcium ion transport [GO:0051924]; transepithelial chloride transport [GO:0030321]; visual perception [GO:0007601]	SUBCELLULAR LOCATION: Cell membrane {ECO:0000269|PubMed:19853238, ECO:0000269|PubMed:26200502}; Multi-pass membrane protein {ECO:0000269|PubMed:19853238}. Basolateral cell membrane {ECO:0000269|PubMed:19853238, ECO:0000269|PubMed:26200502}.	DISEASE: Macular dystrophy, vitelliform, 2 (VMD2) [MIM:153700]: An autosomal dominant form of macular degeneration that usually begins in childhood or adolescence. VMD2 is characterized by typical 'egg-yolk' macular lesions due to abnormal accumulation of lipofuscin within and beneath the retinal pigment epithelium cells. Progression of the disease leads to destruction of the retinal pigment epit…
	C2CD3	Joubert Syndrome (JBTS)	C2CD3	C2CD3	Q4AC94	C2CD3_HUMAN	C2 domain-containing protein 3	2353	centriolar satellite [GO:0034451]; centriole [GO:0005814]; centrosome [GO:0005813]; ciliary basal body [GO:0036064]; cytosol [GO:0005829]	brain development [GO:0007420]; centriole elongation [GO:0061511]; cilium assembly [GO:0060271]; embryonic digit morphogenesis [GO:0042733]; heart looping [GO:0001947]; in utero embryonic development [GO:0001701]; neural plate axis specification [GO:0021997]; neural tube development [GO:0021915]; non-motile cilium assembly [GO:1905515]; protein localization to centrosome [GO:0071539]; protein pro…	SUBCELLULAR LOCATION: Cytoplasm, cytoskeleton, cilium basal body {ECO:0000250}. Cytoplasm, cytoskeleton, microtubule organizing center, centrosome, centriole {ECO:0000269|PubMed:23769972, ECO:0000269|PubMed:24997988}. Note=Localizes to centrioles and procentrioles both in interphase and mitosis. Localizes to centriolar satellites, localization is dependent on PCM1 and dynein-mediated retrograde t…	DISEASE: Orofaciodigital syndrome 14 (OFD14) [MIM:615948]: A form of orofaciodigital syndrome, a group of heterogeneous disorders characterized by malformations of the oral cavity, face and digits, and associated phenotypic abnormalities that lead to the delineation of various subtypes. OFD14 patients show severe microcephaly, cerebral malformations the molar tooth sign, and intellectual disabili…
	C2ORF71	Retinitis Pigmentosa (RP)	PCARE	PCARE C2orf71	A6NGG8	PCARE_HUMAN	Photoreceptor cilium actin regulator	1288	cilium [GO:0005929]; cone photoreceptor outer segment [GO:0120199]; photoreceptor inner segment [GO:0001917]; photoreceptor outer segment [GO:0001750]	photoreceptor cell outer segment organization [GO:0035845]; protein localization to photoreceptor outer segment [GO:1903546]; response to stimulus [GO:0050896]; visual perception [GO:0007601]	SUBCELLULAR LOCATION: Cell projection, cilium, photoreceptor outer segment {ECO:0000269|PubMed:20398886}. Photoreceptor inner segment {ECO:0000250|UniProtKB:Q6PAC4}.	DISEASE: Retinitis pigmentosa 54 (RP54) [MIM:613428]: A retinal dystrophy belonging to the group of pigmentary retinopathies. Retinitis pigmentosa is characterized by retinal pigment deposits visible on fundus examination and primary loss of rod photoreceptor cells followed by secondary loss of cone photoreceptors. Patients typically have night vision blindness and loss of midperipheral visual fi…
	C8ORF37/BBS21	Retinitis Pigmentosa (RP), Bardet-Biedl Syndrome (BBS), Cone-Rod Dystrophy (CORD)	CFAP418	CFAP418 C8orf37 smalltalk BBS21	Q96NL8	CF418_HUMAN	Cilia- and flagella-associated protein 418	207	cell junction [GO:0030054]; ciliary base [GO:0097546]; cytoplasm [GO:0005737]; cytosol [GO:0005829]; photoreceptor inner segment [GO:0001917]; plasma membrane [GO:0005886]	photoreceptor cell morphogenesis [GO:0008594]	SUBCELLULAR LOCATION: Cytoplasm {ECO:0000250|UniProtKB:Q3UJP5}. Photoreceptor inner segment {ECO:0000250|UniProtKB:Q3UJP5}. Note=In the retina, located at the base of the primary cilium (PubMed:22177090). Expressed throughout photoreceptors cell body including the basal body, inner segment and synaptic terminus, but not in the outer segment. {ECO:0000250|UniProtKB:Q3UJP5, ECO:0000269|PubMed:22177…	DISEASE: Cone-rod dystrophy 16 (CORD16) [MIM:614500]: An inherited retinal dystrophy characterized by retinal pigment deposits visible on fundus examination, predominantly in the macular region, and initial loss of cone photoreceptors followed by rod degeneration. This leads to decreased visual acuity and sensitivity in the central visual field, followed by loss of peripheral vision. Severe loss …
	CA4	Retinitis Pigmentosa (RP)	CA4	CA4	P22748	CAH4_HUMAN	Carbonic anhydrase 4 (EC 4.2.1.1) (Carbonate dehydratase IV) (Carbonic anhydrase IV) (CA-IV)	312	apical plasma membrane [GO:0016324]; brush border membrane [GO:0031526]; cell surface [GO:0009986]; endoplasmic reticulum-Golgi intermediate compartment [GO:0005793]; external side of plasma membrane [GO:0009897]; extracellular exosome [GO:0070062]; Golgi apparatus [GO:0005794]; membrane [GO:0016020]; perinuclear region of cytoplasm [GO:0048471]; plasma membrane [GO:0005886]; rough endoplasmic re…	bicarbonate transport [GO:0015701]; one-carbon metabolic process [GO:0006730]	SUBCELLULAR LOCATION: Cell membrane {ECO:0000269|PubMed:15563508}; Lipid-anchor, GPI-anchor {ECO:0000269|PubMed:7625839}.	DISEASE: Retinitis pigmentosa 17 (RP17) [MIM:600852]: A retinal dystrophy belonging to the group of pigmentary retinopathies. Retinitis pigmentosa is characterized by retinal pigment deposits visible on fundus examination and primary loss of rod photoreceptor cells followed by secondary loss of cone photoreceptors. Patients typically have night vision blindness and loss of midperipheral visual fi…	MUTAGEN 284; /note="S->F: Loss of C-terminal domain removal and abolishes carbonate dehydratase activity."; /evidence="ECO:0000269|PubMed:7625839"
	CABP4	Cone-Rod Dystrophy (CORD)	CABP4	CABP4	P57796	CABP4_HUMAN	Calcium-binding protein 4 (CaBP4)	275	cytoplasm [GO:0005737]; cytosol [GO:0005829]; extracellular region [GO:0005576]; synapse [GO:0045202]; terminal bouton [GO:0043195]	photoreceptor cell morphogenesis [GO:0008594]; phototransduction [GO:0007602]; regulation of voltage-gated calcium channel activity [GO:1901385]; retinal bipolar neuron differentiation [GO:0060040]; retinal cone cell development [GO:0046549]; signal transduction [GO:0007165]; visual perception [GO:0007601]	SUBCELLULAR LOCATION: Cytoplasm {ECO:0000269|PubMed:19338761}. Presynapse {ECO:0000250|UniProtKB:Q8VHC5}. Note=Found in rod spherules and cone pedicles of the presynapses from both types of photoreceptors. {ECO:0000250|UniProtKB:Q8VHC5}.	DISEASE: Cone-rod synaptic disorder, congenital non-progressive (CRSD) [MIM:610427]: A non-progressive retinal disorder characterized by stable low vision, nystagmus, photophobia, a normal or near-normal fundus appearance, and no night blindness. {ECO:0000269|PubMed:16960802}. Note=The disease is caused by variants affecting the gene represented in this entry.
	CC2D2A	Joubert Syndrome (JBTS), Meckel-Gruber Syndrome (MKS)	CC2D2A	CC2D2A KIAA1345	Q9P2K1	C2D2A_HUMAN	Coiled-coil and C2 domain-containing protein 2A	1620	ciliary transition zone [GO:0035869]; cytoskeleton [GO:0005856]; cytosol [GO:0005829]; MKS complex [GO:0036038]	axoneme assembly [GO:0035082]; camera-type eye development [GO:0043010]; cilium assembly [GO:0060271]; determination of left/right symmetry [GO:0007368]; embryonic brain development [GO:1990403]; heart development [GO:0007507]; kidney development [GO:0001822]; motile cilium assembly [GO:0044458]; neural tube closure [GO:0001843]; non-motile cilium assembly [GO:1905515]; protein localization to ci…	SUBCELLULAR LOCATION: Cytoplasm. Cytoplasm, cytoskeleton, cilium basal body. Note=Localizes at the transition zone, a region between the basal body and the ciliary axoneme. {ECO:0000250}.	DISEASE: Meckel syndrome 6 (MKS6) [MIM:612284]: A disorder characterized by a combination of renal cysts and variably associated features including developmental anomalies of the central nervous system (typically encephalocele), hepatic ductal dysplasia and cysts, and polydactyly. {ECO:0000269|PubMed:18513680, ECO:0000269|PubMed:19466712, ECO:0000269|PubMed:24706459, ECO:0000269|PubMed:31411728}.…
	CCT2	Leber Congenital Amaurosis (LCA)	CCT2	CCT2 99D8.1 CCTB	P78371	TCPB_HUMAN	T-complex protein 1 subunit beta (TCP-1-beta) (CCT-beta)	535	azurophil granule lumen [GO:0035578]; cell body [GO:0044297]; chaperonin-containing T-complex [GO:0005832]; cytosol [GO:0005829]; extracellular exosome [GO:0070062]; extracellular region [GO:0005576]; microtubule [GO:0005874]; zona pellucida receptor complex [GO:0002199]	binding of sperm to zona pellucida [GO:0007339]; chaperone mediated protein folding independent of cofactor [GO:0051086]; chaperone-mediated protein complex assembly [GO:0051131]; chaperone-mediated protein folding [GO:0061077]; positive regulation of establishment of protein localization to telomere [GO:1904851]; positive regulation of protein localization to Cajal body [GO:1904871]; positive re…	SUBCELLULAR LOCATION: Cytoplasm {ECO:0000269|PubMed:20080638}.
	CDH23	Usher Syndrome (USH)	CDH23	CDH23 KIAA1774 KIAA1812 UNQ1894/PRO4340	Q9H251	CAD23_HUMAN	Cadherin-23 (Otocadherin)	3354	catenin complex [GO:0016342]; centrosome [GO:0005813]; cochlear hair cell ribbon synapse [GO:0098683]; kinocilium [GO:0060091]; membrane [GO:0016020]; photoreceptor inner segment [GO:0001917]; photoreceptor ribbon synapse [GO:0098684]; stereocilium [GO:0032420]; stereocilium tip [GO:0032426]	auditory receptor cell stereocilium organization [GO:0060088]; calcium ion transport [GO:0006816]; calcium-dependent cell-cell adhesion via plasma membrane cell adhesion molecules [GO:0016339]; cell-cell adhesion via plasma-membrane adhesion molecules [GO:0098742]; equilibrioception [GO:0050957]; homophilic cell adhesion via plasma membrane adhesion molecules [GO:0007156]; locomotory behavior [GO…	SUBCELLULAR LOCATION: Cell membrane {ECO:0000305}; Single-pass type I membrane protein {ECO:0000255}.	DISEASE: Usher syndrome 1D (USH1D) [MIM:601067]: USH is a genetically heterogeneous condition characterized by the association of retinitis pigmentosa with sensorineural deafness. Age at onset and differences in auditory and vestibular function distinguish Usher syndrome type 1 (USH1), Usher syndrome type 2 (USH2) and Usher syndrome type 3 (USH3). USH1 is characterized by profound congenital sens…
	CEP104	Joubert Syndrome (JBTS)	CEP104	CEP104 KIAA0562	O60308	CE104_HUMAN	Centrosomal protein of 104 kDa (Cep104)	925	centriole [GO:0005814]; cilium [GO:0005929]; cytoplasm [GO:0005737]; spindle pole [GO:0000922]		SUBCELLULAR LOCATION: Cell projection, cilium {ECO:0000269|PubMed:23970417}. Cytoplasm, cytoskeleton, microtubule organizing center, centrosome, centriole {ECO:0000269|PubMed:21399614, ECO:0000269|PubMed:23970417}. Cytoplasm, cytoskeleton, microtubule organizing center, centrosome {ECO:0000269|PubMed:23970417}. Cytoplasm, cytoskeleton, spindle pole. Note=In interphase non-ciliated cells, localize…	DISEASE: Joubert syndrome 25 (JBTS25) [MIM:616781]: A form of Joubert syndrome, a disorder presenting with cerebellar ataxia, oculomotor apraxia, hypotonia, neonatal breathing abnormalities and psychomotor delay. Neuroradiologically, it is characterized by cerebellar vermian hypoplasia/aplasia, thickened and reoriented superior cerebellar peduncles, and an abnormally large interpeduncular fossa, …
	CEP120	Joubert Syndrome (JBTS)	CEP120	CEP120 CCDC100	Q8N960	CE120_HUMAN	Centrosomal protein of 120 kDa (Cep120) (Coiled-coil domain-containing protein 100)	986	centriole [GO:0005814]; centrosome [GO:0005813]; cytoplasm [GO:0005737]	astral microtubule organization [GO:0030953]; centrosome cycle [GO:0007098]; cerebral cortex development [GO:0021987]; interkinetic nuclear migration [GO:0022027]; neurogenesis [GO:0022008]; positive regulation of centriole elongation [GO:1903724]; positive regulation of centrosome duplication [GO:0010825]; positive regulation of cilium assembly [GO:0045724]; positive regulation of establishment …	SUBCELLULAR LOCATION: Cytoplasm, cytoskeleton, microtubule organizing center, centrosome {ECO:0000269|PubMed:14654843}. Note=Regulates the localization of TACC3 to the centrosome in neural progenitors in vivo. {ECO:0000250}.	DISEASE: Short-rib thoracic dysplasia 13 with or without polydactyly (SRTD13) [MIM:616300]: A form of short-rib thoracic dysplasia, a group of autosomal recessive ciliopathies that are characterized by a constricted thoracic cage, short ribs, shortened tubular bones, and a 'trident' appearance of the acetabular roof. Polydactyly is variably present. Non-skeletal involvement can include cleft lip/…
	CEP15	Joubert Syndrome (JBTS)	CEP15	CEP15 C3orf14 HT021	Q9HBI5	CEP15_HUMAN	Centrosomal protein 15 kDa	128	cilium [GO:0005929]		SUBCELLULAR LOCATION: Cell projection, cilium {ECO:0000305}. Note=Locates at ciliary distal appendages. {ECO:0000305}.
	CEP19	Bardet-Biedl Syndrome (BBS)	CEP19	CEP19 C3orf34 HSD5	Q96LK0	CEP19_HUMAN	Centrosomal protein of 19 kDa (Cep19)	163	centriole [GO:0005814]; centrosome [GO:0005813]; ciliary basal body [GO:0036064]; cilium [GO:0005929]; cytoplasm [GO:0005737]; nucleoplasm [GO:0005654]; spindle pole [GO:0000922]	cilium assembly [GO:0060271]; microtubule anchoring at centrosome [GO:0034454]; vesicle targeting, trans-Golgi to periciliary membrane compartment [GO:0097712]	SUBCELLULAR LOCATION: Cytoplasm, cytoskeleton, microtubule organizing center, centrosome, centriole {ECO:0000269|PubMed:21399614, ECO:0000269|PubMed:28428259, ECO:0000269|PubMed:28625565, ECO:0000269|PubMed:28659385}. Cytoplasm, cytoskeleton, spindle pole {ECO:0000269|PubMed:21399614}. Cytoplasm, cytoskeleton, cilium basal body {ECO:0000269|PubMed:24268657, ECO:0000269|PubMed:28428259, ECO:000026…	DISEASE: Morbid obesity and spermatogenic failure (MOSPGF) [MIM:615703]: An autosomal recessive morbid obesity syndrome characterized by hypertension, fatty liver disease, insulin resistance, and decreased sperm counts. Variable clinical manifestations are early coronary artery disease with myocardial infarction before 45 years of age, type II diabetes mellitus, and intellectual disability. Morbi…
	CEP250	Usher Syndrome (USH)	CEP250	CEP250 CEP2 CNAP1	Q9BV73	CP250_HUMAN	Centrosome-associated protein CEP250 (250 kDa centrosomal protein) (Cep250) (Centrosomal Nek2-associated protein 1) (C-Nap1) (Centrosomal protein 2)	2442	centriole [GO:0005814]; centrosome [GO:0005813]; ciliary basal body [GO:0036064]; cytosol [GO:0005829]; extracellular exosome [GO:0070062]; microtubule organizing center [GO:0005815]; perinuclear region of cytoplasm [GO:0048471]; photoreceptor inner segment [GO:0001917]; photoreceptor outer segment [GO:0001750]; protein-containing complex [GO:0032991]	centriole-centriole cohesion [GO:0010457]; cilium assembly [GO:0060271]; detection of light stimulus involved in visual perception [GO:0050908]; mitotic cell cycle [GO:0000278]; non-motile cilium assembly [GO:1905515]; positive regulation of protein localization to centrosome [GO:1904781]; protein localization [GO:0008104]; protein localization to centrosome [GO:0071539]; protein localization to …	SUBCELLULAR LOCATION: Cytoplasm, perinuclear region {ECO:0000269|PubMed:9647649}. Cytoplasm, cytoskeleton, microtubule organizing center, centrosome, centriole {ECO:0000269|PubMed:26337392, ECO:0000269|PubMed:30404835, ECO:0000269|PubMed:9647649}. Cytoplasm, cytoskeleton, microtubule organizing center, centrosome {ECO:0000269|PubMed:14654843, ECO:0000269|PubMed:31974111}. Cytoplasm, cytoskeleton,…	DISEASE: Cone-rod dystrophy and hearing loss 2 (CRDHL2) [MIM:618358]: An autosomal recessive disease defined by the association of progressive cone-rod dystrophy with sensorineural hearing loss. Cone-rod dystrophy is characterized by retinal pigment deposits visible on fundus examination, predominantly in the macular region, and initial loss of cone photoreceptors followed by rod degeneration. Th…
	CEP290/BBS14/NPHP6	Leber Congenital Amaurosis (LCA), Joubert Syndrome (JBTS), Meckel-Gruber Syndrome (MKS), Bardet-Biedl Syndrome (BBS),Senior-Løken Syndrome (SLS), Cone-Rod Dystrophy (CORD)	CEP290	CEP290 BBS14 KIAA0373 NPHP6	O15078	CE290_HUMAN	Centrosomal protein of 290 kDa (Cep290) (Bardet-Biedl syndrome 14 protein) (Cancer/testis antigen 87) (CT87) (Nephrocystin-6) (Tumor antigen se2-2)	2479	centriolar satellite [GO:0034451]; centriole [GO:0005814]; centrosome [GO:0005813]; ciliary basal body [GO:0036064]; ciliary transition zone [GO:0035869]; cytoplasm [GO:0005737]; cytosol [GO:0005829]; extracellular region [GO:0005576]; membrane [GO:0016020]; MKS complex [GO:0036038]; nucleus [GO:0005634]; photoreceptor connecting cilium [GO:0032391]; protein-containing complex [GO:0032991]; speci…	camera-type eye development [GO:0043010]; ciliary basal body-plasma membrane docking [GO:0097711]; ciliary transition zone assembly [GO:1905349]; cilium assembly [GO:0060271]; eye photoreceptor cell development [GO:0042462]; hindbrain development [GO:0030902]; kidney development [GO:0001822]; non-motile cilium assembly [GO:1905515]; otic vesicle formation [GO:0030916]; positive regulation of DNA-…	SUBCELLULAR LOCATION: Cytoplasm, cytoskeleton, microtubule organizing center, centrosome {ECO:0000269|PubMed:14654843, ECO:0000269|PubMed:16682973, ECO:0000269|PubMed:21493627, ECO:0000269|PubMed:21565611, ECO:0000269|PubMed:22797915}. Cytoplasm, cytoskeleton, microtubule organizing center, centrosome, centriolar satellite {ECO:0000269|PubMed:17705300, ECO:0000269|PubMed:21493627, ECO:0000269|Pub…	DISEASE: Joubert syndrome 5 (JBTS5) [MIM:610188]: A disorder presenting with cerebellar ataxia, oculomotor apraxia, hypotonia, neonatal breathing abnormalities and psychomotor delay. Neuroradiologically, it is characterized by cerebellar vermian hypoplasia/aplasia, thickened and reoriented superior cerebellar peduncles, and an abnormally large interpeduncular fossa, giving the appearance of a mol…
	CEP3	Joubert Syndrome (JBTS), Meckel-Gruber Syndrome (MKS)	CDC42EP3	CDC42EP3 BORG2 CEP3	Q9UKI2	BORG2_HUMAN	Cdc42 effector protein 3 (Binder of Rho GTPases 2) (MSE55-related Cdc42-binding protein)	254	actin cytoskeleton [GO:0015629]; cytoplasm [GO:0005737]; cytoskeleton [GO:0005856]; cytosol [GO:0005829]; endomembrane system [GO:0012505]; plasma membrane [GO:0005886]	positive regulation of actin filament polymerization [GO:0030838]; positive regulation of pseudopodium assembly [GO:0031274]; regulation of cell shape [GO:0008360]; Rho protein signal transduction [GO:0007266]; signal transduction [GO:0007165]	SUBCELLULAR LOCATION: Endomembrane system {ECO:0000269|PubMed:11035016}; Peripheral membrane protein {ECO:0000269|PubMed:11035016}. Cytoplasm, cytoskeleton {ECO:0000269|PubMed:11035016}.
	CEP41	Joubert Syndrome (JBTS), Meckel-Gruber Syndrome (MSK)	CEP41	CEP41 TSGA14	Q9BYV8	CEP41_HUMAN	Centrosomal protein of 41 kDa (Cep41) (Testis-specific gene A14 protein)	373	centriole [GO:0005814]; centrosome [GO:0005813]; ciliary basal body [GO:0036064]; cilium [GO:0005929]; cytosol [GO:0005829]; membrane [GO:0016020]	cilium assembly [GO:0060271]; protein polyglutamylation [GO:0018095]; protein transport [GO:0015031]	SUBCELLULAR LOCATION: Cytoplasm, cytoskeleton, microtubule organizing center, centrosome {ECO:0000269|PubMed:14654843}. Cell projection, cilium. Cytoplasm, cytoskeleton, cilium basal body. Note=Localizes mainly to the cilium basal body and in primary cilia.	DISEASE: Joubert syndrome 15 (JBTS15) [MIM:614464]: An autosomal recessive disorder presenting with cerebellar ataxia, oculomotor apraxia, hypotonia, neonatal breathing abnormalities and psychomotor delay. Neuroradiologically, it is characterized by cerebellar vermian hypoplasia/aplasia, thickened and reoriented superior cerebellar peduncles, and an abnormally large interpeduncular fossa, giving …
	CEP55	Joubert Syndrome (JBTS), Meckel Syndrome (MSK)	CEP55	CEP55 C10orf3 URCC6	Q53EZ4	CEP55_HUMAN	Centrosomal protein of 55 kDa (Cep55) (Up-regulated in colon cancer 6)	464	centriole [GO:0005814]; centrosome [GO:0005813]; cleavage furrow [GO:0032154]; cytoplasm [GO:0005737]; Flemming body [GO:0090543]; intercellular bridge [GO:0045171]; membrane [GO:0016020]; midbody [GO:0030496]	cranial skeletal system development [GO:1904888]; establishment of protein localization [GO:0045184]; midbody abscission [GO:0061952]; mitotic cytokinesis [GO:0000281]; regulation of phosphatidylinositol 3-kinase signaling [GO:0014066]	SUBCELLULAR LOCATION: Cytoplasm {ECO:0000269|PubMed:28264986}. Cytoplasm, cytoskeleton, microtubule organizing center, centrosome, centriole {ECO:0000269|PubMed:16198290}. Cytoplasm, cytoskeleton, microtubule organizing center, centrosome {ECO:0000269|PubMed:16198290}. Cleavage furrow {ECO:0000269|PubMed:16198290}. Midbody, Midbody ring {ECO:0000269|PubMed:16198290, ECO:0000269|PubMed:17853893, E…	DISEASE: Multinucleated neurons, anhydramnios, renal dysplasia, cerebellar hypoplasia and hydranencephaly (MARCH) [MIM:236500]: An autosomal recessive, congenital disease characterized by severe hydranencephaly with multinucleated neurons, renal aplasia or dysplasia, and hypoplastic kidneys. Hydranencephaly is an anomaly leading to replacement of the cerebral hemispheres with a fluid-filled cyst.…	MUTAGEN 184; /note="W->A: Abolishes interaction with PDCD6IP."; /evidence="ECO:0000269|PubMed:18948538"; MUTAGEN 187; /note="Y->A: Abolishes interaction with PDCD6IP."; /evidence="ECO:0000269|PubMed:18948538"; MUTAGEN 188; /note="D->A: Diminishes interaction with PDCD6IP."; /evidence="ECO:0000269|PubMed:18948538"; MUTAGEN 191; /note="R->A: Abolishes interaction with PDCD6IP."; /evidence="ECO:0000…
	CEP78	Joubert Syndrome (JBTS), Meckel-Gruber Syndrome (MSK)	CEP78	CEP78 C9orf81	Q5JTW2	CEP78_HUMAN	Centrosomal protein of 78 kDa (Cep78)	689	centriole [GO:0005814]; centrosome [GO:0005813]; ciliary basal body [GO:0036064]; cytosol [GO:0005829]	cilium organization [GO:0044782]	SUBCELLULAR LOCATION: Cytoplasm, cytoskeleton, microtubule organizing center, centrosome {ECO:0000269|PubMed:14654843}. Cytoplasm, cytoskeleton, microtubule organizing center, centrosome, centriole {ECO:0000269|PubMed:27246242}. Cytoplasm, cytoskeleton, cilium basal body {ECO:0000269|PubMed:27588451}. Note=Mainly localizes at the centriolar wall, but also found in the pericentriolar material (Pub…	DISEASE: Cone-rod dystrophy and hearing loss 1 (CRDHL1) [MIM:617236]: An autosomal recessive disease defined by the association of progressive cone-rod dystrophy with sensorineural hearing loss. Cone-rod dystrophy is characterized by retinal pigment deposits visible on fundus examination, predominantly in the macular region, and initial loss of cone photoreceptors followed by rod degeneration. Th…
	CHD7	Joubert Syndrome (JBTS)	CHD7	CHD7 KIAA1416	Q9P2D1	CHD7_HUMAN	Chromodomain-helicase-DNA-binding protein 7 (CHD-7) (EC 3.6.4.12) (ATP-dependent helicase CHD7)	2997	chromatin [GO:0000785]; nucleolus [GO:0005730]; nucleoplasm [GO:0005654]; nucleus [GO:0005634]	adult heart development [GO:0007512]; adult walking behavior [GO:0007628]; aorta morphogenesis [GO:0035909]; atrioventricular canal development [GO:0036302]; blood circulation [GO:0008015]; blood vessel remodeling [GO:0001974]; cardiac septum morphogenesis [GO:0060411]; central nervous system development [GO:0007417]; chordate embryonic development [GO:0043009]; chromatin remodeling [GO:0006338];…	SUBCELLULAR LOCATION: [Isoform 1]: Nucleus {ECO:0000269|PubMed:20453063}.; SUBCELLULAR LOCATION: [Isoform 3]: Nucleus, nucleolus {ECO:0000269|PubMed:22646239}.	DISEASE: CHARGE syndrome (CHARGES) [MIM:214800]: Common cause of congenital anomalies. Is characterized by a non-random pattern of congenital anomalies including choanal atresia and malformations of the heart, inner ear, and retina. {ECO:0000269|PubMed:15300250, ECO:0000269|PubMed:16400610, ECO:0000269|PubMed:16763960, ECO:0000269|PubMed:18074359, ECO:0000269|PubMed:18445044, ECO:0000269|PubMed:1…
	CIB2	Usher Syndrome (USH)	CIB2	CIB2 KIP2 USH1J	O75838	CIB2_HUMAN	Calcium and integrin-binding family member 2 (Kinase-interacting protein 2) (KIP 2)	187	blood microparticle [GO:0072562]; cell periphery [GO:0071944]; cuticular plate [GO:0032437]; cytoplasm [GO:0005737]; muscle tendon junction [GO:0005927]; neuromuscular junction [GO:0031594]; photoreceptor inner segment [GO:0001917]; photoreceptor outer segment [GO:0001750]; sarcolemma [GO:0042383]; stereocilium [GO:0032420]	calcium ion homeostasis [GO:0055074]; cellular response to ATP [GO:0071318]; photoreceptor cell maintenance [GO:0045494]; positive regulation of cytosolic calcium ion concentration [GO:0007204]	SUBCELLULAR LOCATION: Cytoplasm {ECO:0000250|UniProtKB:Q9Z309}. Cell projection, stereocilium {ECO:0000269|PubMed:26173970, ECO:0000269|PubMed:26426422}. Photoreceptor inner segment {ECO:0000250|UniProtKB:Q9Z309}. Cell projection, cilium, photoreceptor outer segment {ECO:0000250|UniProtKB:Q9Z309}. Cell membrane, sarcolemma {ECO:0000250|UniProtKB:Q9Z309}. Note=Colocalizes with ITGA7 at the myotend…	DISEASE: Deafness, autosomal recessive, 48 (DFNB48) [MIM:609439]: A form of non-syndromic sensorineural hearing loss. Sensorineural deafness results from damage to the neural receptors of the inner ear, the nerve pathways to the brain, or the area of the brain that receives sound information. DFNB48 patients have prelingual onset of severe to profound sensorineural hearing loss affecting all freq…
	CLRN1	Usher Syndrome (USH)	CLRN1	CLRN1 USH3A	P58418	CLRN1_HUMAN	Clarin-1 (Usher syndrome type-3 protein)	232	basal part of cell [GO:0045178]; lamellipodium [GO:0030027]; microtubule cytoskeleton [GO:0015630]; microvillus [GO:0005902]; plasma membrane [GO:0005886]; stereocilium [GO:0032420]; trans-Golgi network transport vesicle [GO:0030140]	actin filament organization [GO:0007015]; auditory receptor cell stereocilium organization [GO:0060088]; cell motility [GO:0048870]; equilibrioception [GO:0050957]; photoreceptor cell maintenance [GO:0045494]; positive regulation of lamellipodium assembly [GO:0010592]; response to stimulus [GO:0050896]; sensory perception of light stimulus [GO:0050953]; sensory perception of sound [GO:0007605]; v…	SUBCELLULAR LOCATION: Cell membrane {ECO:0000269|PubMed:21310491}; Multi-pass membrane protein {ECO:0000255}.	DISEASE: Usher syndrome 3A (USH3A) [MIM:276902]: USH is a genetically heterogeneous condition characterized by the association of retinitis pigmentosa with sensorineural deafness. Age at onset and differences in auditory and vestibular function distinguish Usher syndrome type 1 (USH1), Usher syndrome type 2 (USH2) and Usher syndrome type 3 (USH3). USH3 is characterized by postlingual, progressive…
	CLUAP1	Leber Congenital Amaurosis (LCA)	CLUAP1	CLUAP1 KIAA0643	Q96AJ1	CLUA1_HUMAN	Clusterin-associated protein 1 (Qilin)	413	centrosome [GO:0005813]; ciliary base [GO:0097546]; ciliary tip [GO:0097542]; cilium [GO:0005929]; intracellular membrane-bounded organelle [GO:0043231]; intraciliary transport particle A [GO:0030991]; intraciliary transport particle B [GO:0030992]; nucleoplasm [GO:0005654]	axoneme assembly [GO:0035082]; cilium assembly [GO:0060271]; floor plate formation [GO:0021508]; heart looping [GO:0001947]; intraciliary anterograde transport [GO:0035720]; neural tube closure [GO:0001843]; smoothened signaling pathway [GO:0007224]	SUBCELLULAR LOCATION: Cell projection, cilium {ECO:0000269|PubMed:15530380}. Nucleus {ECO:0000269|PubMed:15480429}.
	CNGA3	Cone-rod Dystrophy (CORD)	CNGA3	CNGA3 CNCG3	Q16281	CNGA3_HUMAN	Cyclic nucleotide-gated cation channel alpha-3 (Cone photoreceptor cGMP-gated channel subunit alpha) (Cyclic nucleotide-gated channel alpha-3) (CNG channel alpha-3) (CNG-3) (CNG3)	694	axon initial segment [GO:0043194]; dendrite [GO:0030425]; glial cell projection [GO:0097386]; intracellular cyclic nucleotide activated cation channel complex [GO:0017071]; perikaryon [GO:0043204]; plasma membrane [GO:0005886]; transmembrane transporter complex [GO:1902495]	inorganic cation import across plasma membrane [GO:0098659]; monoatomic cation transmembrane transport [GO:0098655]; monoatomic cation transport [GO:0006812]; response to cAMP [GO:0051591]; response to magnesium ion [GO:0032026]; signal transduction [GO:0007165]; visual perception [GO:0007601]	SUBCELLULAR LOCATION: Membrane; Multi-pass membrane protein.	DISEASE: Achromatopsia 2 (ACHM2) [MIM:216900]: An autosomal recessive, ocular stationary disorder due to the absence of functioning cone photoreceptors in the retina. It is characterized by total colorblindness, low visual acuity, photophobia and nystagmus. {ECO:0000269|PubMed:11536077, ECO:0000269|PubMed:14757870, ECO:0000269|PubMed:15712225, ECO:0000269|PubMed:15743887, ECO:0000269|PubMed:18521…
	CNGB1	Cone-Rod Dystrophy (CORD)	CNGB1	CNGB1 CNCG2 CNCG3L CNCG4 RCNC2	Q14028	CNGB1_HUMAN	Cyclic nucleotide-gated cation channel beta-1 (Cyclic nucleotide-gated cation channel 4) (CNG channel 4) (CNG-4) (CNG4) (Cyclic nucleotide-gated cation channel gamma) (Cyclic nucleotide-gated cation channel modulatory subunit) (Cyclic nucleotide-gated channel beta-1) (CNG channel beta-1) (Glutamic acid-rich protein) (GARP)	1251	ciliary membrane [GO:0060170]; Golgi-associated vesicle membrane [GO:0030660]; intracellular cyclic nucleotide activated cation channel complex [GO:0017071]; photoreceptor outer segment [GO:0001750]; plasma membrane [GO:0005886]; terminal bouton [GO:0043195]; transmembrane transporter complex [GO:1902495]	detection of chemical stimulus involved in sensory perception of smell [GO:0050911]; detection of light stimulus involved in visual perception [GO:0050908]; ion channel modulating, G protein-coupled receptor signaling pathway [GO:0099105]; membrane depolarization [GO:0051899]; monoatomic cation transmembrane transport [GO:0098655]; monoatomic cation transport [GO:0006812]; olfactory nerve maturat…	SUBCELLULAR LOCATION: Membrane; Multi-pass membrane protein.	DISEASE: Retinitis pigmentosa 45 (RP45) [MIM:613767]: A retinal dystrophy belonging to the group of pigmentary retinopathies. Retinitis pigmentosa is characterized by retinal pigment deposits visible on fundus examination and primary loss of rod photoreceptor cells followed by secondary loss of cone photoreceptors. Patients typically have night vision blindness and loss of midperipheral visual fi…	MUTAGEN 568; /note="L->E: Loss of calcium/calmodulin modulation."; /evidence="ECO:0000269|PubMed:15195096"
	CPLANE1/C5ORF42	Joubert Syndrome (JBTS), Meckel-Gruber Syndrome (MKS)	CPLANE1	CPLANE1 C5orf42 JBTS17	Q9H799	CPLN1_HUMAN	Ciliogenesis and planar polarity effector 1 (Protein JBTS17)	3197	ciliary transition zone [GO:0035869]; membrane [GO:0016020]	cilium assembly [GO:0060271]	SUBCELLULAR LOCATION: Membrane {ECO:0000305}; Multi-pass membrane protein {ECO:0000305}. Cell projection, cilium {ECO:0000250|UniProtKB:Q8CE72}. Note=Localizes to the ciliary transition zone. {ECO:0000250|UniProtKB:Q8CE72}.	DISEASE: Joubert syndrome 17 (JBTS17) [MIM:614615]: A disorder presenting with cerebellar ataxia, oculomotor apraxia, hypotonia, neonatal breathing abnormalities and psychomotor delay. Neuroradiologically, it is characterized by cerebellar vermian hypoplasia/aplasia, thickened and reoriented superior cerebellar peduncles, and an abnormally large interpeduncular fossa, giving the appearance of a m…
	CRB1	Leber Congenital Amaurosis (LCA),Retinitis Pigmentosa (RP), Cone-rod Dystrophy (CORD)	CRB1	CRB1	P82279	CRUM1_HUMAN	Protein crumbs homolog 1	1406	adherens junction [GO:0005912]; apical junction complex [GO:0043296]; apical plasma membrane [GO:0016324]; extracellular region [GO:0005576]; glial cell projection [GO:0097386]; microvillus [GO:0005902]; photoreceptor inner segment [GO:0001917]; photoreceptor outer segment [GO:0001750]; plasma membrane [GO:0005886]; protein-containing complex [GO:0032991]; subapical complex [GO:0035003]	blood vessel remodeling [GO:0001974]; cell-cell signaling [GO:0007267]; cellular response to light stimulus [GO:0071482]; detection of light stimulus involved in visual perception [GO:0050908]; establishment of bipolar cell polarity involved in cell morphogenesis [GO:0061159]; establishment or maintenance of cell polarity [GO:0007163]; establishment or maintenance of epithelial cell apical/basal …	SUBCELLULAR LOCATION: [Isoform 1]: Apical cell membrane {ECO:0000250|UniProtKB:Q8VHS2}; Single-pass type I membrane protein {ECO:0000255}. Secreted {ECO:0000305}. Cell projection, cilium, photoreceptor outer segment {ECO:0000250|UniProtKB:Q8VHS2}. Photoreceptor inner segment {ECO:0000250|UniProtKB:Q8VHS2}.; SUBCELLULAR LOCATION: [Isoform 2]: Secreted.	DISEASE: Note=CRB1 mutations have been found in various retinal dystrophies, chronic and disabling disorders of visual function. They predominantly involve the posterior portion of the ocular fundus, due to degeneration in the sensory layer of the retina, retinal pigment epithelium, Bruch membrane, choroid, or a combination of these tissues. Onset of inherited retinal dystrophies is painless, bil…	MUTAGEN 1377..1379; /note="Missing: Abolishes interaction with EPB41L5. No effection on interaction wtih PALS1."; /evidence="ECO:0000269|PubMed:17920587"; MUTAGEN 1403..1406; /note="Missing: Abolishes interaction with PALS1. Not required for interaction with EPB41L5."; /evidence="ECO:0000269|PubMed:17920587"
	CRX	Leber Congenital Amaurosis (LCA), Retinitis Pigmentosa (RP),Cone-rod Dystrophy (CORD)	CRX	CRX CORD2	O43186	CRX_HUMAN	Cone-rod homeobox protein	299	chromatin [GO:0000785]; nucleus [GO:0005634]; RNA polymerase II transcription regulator complex [GO:0090575]	animal organ morphogenesis [GO:0009887]; cell differentiation [GO:0030154]; nervous system development [GO:0007399]; positive regulation of transcription by RNA polymerase II [GO:0045944]; regulation of DNA-templated transcription [GO:0006355]; regulation of transcription by RNA polymerase II [GO:0006357]; response to stimulus [GO:0050896]; visual perception [GO:0007601]	SUBCELLULAR LOCATION: Nucleus {ECO:0000255|PROSITE-ProRule:PRU00108}.	DISEASE: Leber congenital amaurosis 7 (LCA7) [MIM:613829]: A severe dystrophy of the retina, typically becoming evident in the first years of life. Visual function is usually poor and often accompanied by nystagmus, sluggish or near-absent pupillary responses, photophobia, high hyperopia and keratoconus. {ECO:0000269|PubMed:10887186, ECO:0000269|PubMed:20513135, ECO:0000269|PubMed:21602930, ECO:0…
	CSPP1	Joubert Syndrome (JBTS)	CSPP1	CSPP1 CSPP	Q1MSJ5	CSPP1_HUMAN	Centrosome and spindle pole-associated protein 1	1256	centriolar satellite [GO:0034451]; centrosome [GO:0005813]; cytoplasm [GO:0005737]; microtubule [GO:0005874]; spindle [GO:0005819]; spindle pole [GO:0000922]	positive regulation of cell division [GO:0051781]; positive regulation of cytokinesis [GO:0032467]	SUBCELLULAR LOCATION: Cytoplasm, cytoskeleton, microtubule organizing center, centrosome. Cytoplasm, cytoskeleton, spindle. Cytoplasm, cytoskeleton, spindle pole {ECO:0000250}. Note=Associated with mitotic spindles.	DISEASE: Joubert syndrome 21 (JBTS21) [MIM:615636]: A disorder presenting with cerebellar ataxia, oculomotor apraxia, hypotonia, neonatal breathing abnormalities and psychomotor delay. Neuroradiologically, it is characterized by cerebellar vermian hypoplasia/aplasia, thickened and reoriented superior cerebellar peduncles, and an abnormally large interpeduncular fossa, giving the appearance of a m…
	DFNB31/WHRN	Retinitis Pigmentosa (RP), Usher Syndrome (USH)	WHRN	WHRN DFNB31 KIAA1526	Q9P202	WHRN_HUMAN	Whirlin (Autosomal recessive deafness type 31 protein)	907	actin filament [GO:0005884]; ciliary basal body [GO:0036064]; cilium [GO:0005929]; cytoplasm [GO:0005737]; growth cone [GO:0030426]; periciliary membrane compartment [GO:1990075]; photoreceptor connecting cilium [GO:0032391]; photoreceptor inner segment [GO:0001917]; plasma membrane [GO:0005886]; stereocilia ankle link [GO:0002141]; stereocilia ankle link complex [GO:0002142]; stereocilium [GO:00…	auditory receptor cell stereocilium organization [GO:0060088]; cerebellar Purkinje cell layer formation [GO:0021694]; detection of mechanical stimulus involved in sensory perception of sound [GO:0050910]; establishment of localization in cell [GO:0051649]; establishment of protein localization [GO:0045184]; inner ear receptor cell differentiation [GO:0060113]; inner ear receptor cell stereocilium…	SUBCELLULAR LOCATION: Cytoplasm {ECO:0000250|UniProtKB:Q80VW5}. Cell projection, stereocilium {ECO:0000250|UniProtKB:Q80VW5}. Cell projection, growth cone {ECO:0000250|UniProtKB:Q80VW5}. Photoreceptor inner segment {ECO:0000250|UniProtKB:Q80VW5}. Synapse {ECO:0000250|UniProtKB:Q810W9}. Note=Detected at the level of stereocilia in inner and outer hair cells of the cochlea and vestibule. Localizes …	DISEASE: Deafness, autosomal recessive, 31 (DFNB31) [MIM:607084]: A form of non-syndromic sensorineural hearing loss. Sensorineural deafness results from damage to the neural receptors of the inner ear, the nerve pathways to the brain, or the area of the brain that receives sound information. {ECO:0000269|PubMed:11973626, ECO:0000269|PubMed:12833159, ECO:0000269|PubMed:15841483}. Note=The disease…
	DTHD1	Joubert Syndrome (JBTS)	DTHD1	DTHD1	Q6ZMT9	DTHD1_HUMAN	Death domain-containing protein 1	781		signal transduction [GO:0007165]
	FAM161A	Retinitis Pigmentosa (RP)	FAM161A	FAM161A	Q3B820	F161A_HUMAN	Protein FAM161A	660	astral microtubule [GO:0000235]; centrosome [GO:0005813]; ciliary basal body [GO:0036064]; mitotic spindle [GO:0072686]; mitotic spindle pole [GO:0097431]; photoreceptor connecting cilium [GO:0032391]; photoreceptor inner segment [GO:0001917]; spindle microtubule [GO:0005876]	cilium assembly [GO:0060271]; cilium organization [GO:0044782]; positive regulation of protein acetylation [GO:1901985]; response to stimulus [GO:0050896]; visual perception [GO:0007601]	SUBCELLULAR LOCATION: Cytoplasm, cytoskeleton, cilium basal body {ECO:0000269|PubMed:22940612}. Cell projection, cilium {ECO:0000269|PubMed:22940612}. Note=Localized to the region between the outer and inner photoreceptor segments, corresponding to the photoreceptor connecting cilium.	DISEASE: Retinitis pigmentosa 28 (RP28) [MIM:606068]: A retinal dystrophy belonging to the group of pigmentary retinopathies. Retinitis pigmentosa is characterized by retinal pigment deposits visible on fundus examination and primary loss of rod photoreceptor cells followed by secondary loss of cone photoreceptors. Patients typically have night vision blindness and loss of midperipheral visual fi…
	GDF6	Retinitis Pigmentosa (RP), Bardet-Biedl Syndrome (BBS)	GDF6	GDF6 BMP13 GDF16	Q6KF10	GDF6_HUMAN	Growth/differentiation factor 6 (GDF-6) (Bone morphogenetic protein 13) (BMP-13) (Growth/differentiation factor 16)	455	extracellular space [GO:0005615]	activin receptor signaling pathway [GO:0032924]; apoptotic process [GO:0006915]; BMP signaling pathway [GO:0030509]; cell migration involved in metanephros development [GO:0035788]; fat cell differentiation [GO:0045444]; metanephros development [GO:0001656]; pathway-restricted SMAD protein phosphorylation [GO:0060389]; positive regulation of chondrocyte differentiation [GO:0032332]; positive regu…	SUBCELLULAR LOCATION: Secreted {ECO:0000269|PubMed:23307924}.	DISEASE: Klippel-Feil syndrome 1, autosomal dominant (KFS1) [MIM:118100]: A skeletal disorder characterized by congenital fusion of cervical vertebrae. It is due to a failure in the normal segmentation of vertebrae during the early weeks of fetal development. The clinical triad consists of short neck, low posterior hairline, and limited neck movement. Deafness is a feature in some cases and may b…
	GUCY2D	Leber Congenital Amaurosis (LCA), Cone-Rod Dystrophy (CORD)	GUCY2D	GUCY2D CORD6 GUC1A4 GUC2D RETGC RETGC1	Q02846	GUC2D_HUMAN	Retinal guanylyl cyclase 1 (RETGC-1) (EC 4.6.1.2) (CG-E) (Guanylate cyclase 2D, retinal) (Rod outer segment membrane guanylate cyclase) (ROS-GC)	1103	endoplasmic reticulum membrane [GO:0005789]; nuclear outer membrane [GO:0005640]; photoreceptor disc membrane [GO:0097381]; photoreceptor outer segment [GO:0001750]; photoreceptor outer segment membrane [GO:0042622]; plasma membrane [GO:0005886]	cGMP biosynthetic process [GO:0006182]; cGMP-mediated signaling [GO:0019934]; protein phosphorylation [GO:0006468]; receptor guanylyl cyclase signaling pathway [GO:0007168]; regulation of rhodopsin mediated signaling pathway [GO:0022400]; visual perception [GO:0007601]	SUBCELLULAR LOCATION: Photoreceptor outer segment membrane {ECO:0000269|PubMed:7912093}; Single-pass type I membrane protein {ECO:0000255}. Endoplasmic reticulum membrane {ECO:0000269|PubMed:30319355}; Single-pass type I membrane protein {ECO:0000255}.	DISEASE: Leber congenital amaurosis 1 (LCA1) [MIM:204000]: A severe dystrophy of the retina, typically becoming evident in the first years of life. Visual function is usually poor and often accompanied by nystagmus, sluggish or near-absent pupillary responses, photophobia, high hyperopia and keratoconus. {ECO:0000269|PubMed:11035546, ECO:0000269|PubMed:12365911, ECO:0000269|PubMed:15123990, ECO:0…	MUTAGEN 822; /note="R->P: Fails to become activated by GUCA1A and by GUCA1B. Does not affect the binding to RP3."; /evidence="ECO:0000269|PubMed:26100624"; MUTAGEN 823; /note="M->R: Fails to become activated by GUCA1A and by GUCA1B. Does not affect the binding to RP3."; /evidence="ECO:0000269|PubMed:26100624"; MUTAGEN 925; /note="E->K: Changes the substrate specificity from GTP to ATP."; /evidenc…
	IFT140	Leber Congenital Amaurosis (LCA), Jeune Syndrome	IFT140	IFT140 KIAA0590 WDTC2	Q96RY7	IF140_HUMAN	Intraflagellar transport protein 140 homolog (WD and tetratricopeptide repeats protein 2)	1462	axoneme [GO:0005930]; centriole [GO:0005814]; centrosome [GO:0005813]; ciliary basal body [GO:0036064]; ciliary tip [GO:0097542]; cilium [GO:0005929]; cone photoreceptor outer segment [GO:0120199]; intraciliary transport particle A [GO:0030991]; photoreceptor connecting cilium [GO:0032391]	cilium assembly [GO:0060271]; determination of left/right symmetry [GO:0007368]; embryonic brain development [GO:1990403]; embryonic camera-type eye development [GO:0031076]; embryonic cranial skeleton morphogenesis [GO:0048701]; embryonic digit morphogenesis [GO:0042733]; heart development [GO:0007507]; intraciliary retrograde transport [GO:0035721]; neural tube patterning [GO:0021532]; non-moti…	SUBCELLULAR LOCATION: Cytoplasm, cytoskeleton, cilium basal body {ECO:0000269|PubMed:22503633, ECO:0000269|PubMed:26968735}. Cytoplasm, cytoskeleton, microtubule organizing center, centrosome {ECO:0000269|PubMed:23418020}. Cell projection, cilium {ECO:0000269|PubMed:22503633, ECO:0000269|PubMed:26968735, ECO:0000269|PubMed:27932497}.	DISEASE: Short-rib thoracic dysplasia 9 with or without polydactyly (SRTD9) [MIM:266920]: A form of short-rib thoracic dysplasia, a group of autosomal recessive ciliopathies that are characterized by a constricted thoracic cage, short ribs, shortened tubular bones, and a 'trident' appearance of the acetabular roof. Polydactyly is variably present. Non-skeletal involvement can include cleft lip/pa…
	IFT172/BBS20	Jeune Syndrome, Bardet-Biedl Syndrome (BBS), Retinitis Pigmentosa (RP)	IFT172 BBS20	IFT172 KIAA1179	Q9UG01	IF172_HUMAN	Intraflagellar transport protein 172 homolog	1749	axoneme [GO:0005930]; ciliary basal body [GO:0036064]; ciliary tip [GO:0097542]; cilium [GO:0005929]; extracellular vesicle [GO:1903561]; intraciliary transport particle B [GO:0030992]; sperm cytoplasmic droplet [GO:0097598]; sperm midpiece [GO:0097225]; sperm principal piece [GO:0097228]	bone development [GO:0060348]; brain development [GO:0007420]; cilium assembly [GO:0060271]; cytoplasmic microtubule organization [GO:0031122]; dorsal/ventral pattern formation [GO:0009953]; embryonic camera-type eye morphogenesis [GO:0048596]; epidermis development [GO:0008544]; heart looping [GO:0001947]; hindgut development [GO:0061525]; intraciliary anterograde transport [GO:0035720]; intraci…	SUBCELLULAR LOCATION: Cell projection, cilium {ECO:0000269|PubMed:24140113}. Note=Localized to the axoneme and around the base of the cilium.	DISEASE: Short-rib thoracic dysplasia 10 with or without polydactyly (SRTD10) [MIM:615630]: A form of short-rib thoracic dysplasia, a group of autosomal recessive ciliopathies that are characterized by a constricted thoracic cage, short ribs, shortened tubular bones, and a 'trident' appearance of the acetabular roof. Polydactyly is variably present. Non-skeletal involvement can include cleft lip/…
	IFT74	Bardet-Biedl Syndrome (BBS)	IFT74	IFT74 CCDC2 CMG1	Q96LB3	IFT74_HUMAN	Intraflagellar transport protein 74 homolog (Capillary morphogenesis gene 1 protein) (CMG-1) (Coiled-coil domain-containing protein 2)	600	acrosomal vesicle [GO:0001669]; centrosome [GO:0005813]; ciliary tip [GO:0097542]; cilium [GO:0005929]; intraciliary transport particle B [GO:0030992]; motile cilium [GO:0031514]; nucleus [GO:0005634]	beta-tubulin binding [GO:0048487]; chromatin binding [GO:0003682]	SUBCELLULAR LOCATION: Cell projection, cilium {ECO:0000269|PubMed:15024030}. Cytoplasmic vesicle {ECO:0000269|PubMed:11683410}. Cell projection, cilium, flagellum {ECO:0000269|PubMed:33689014}. Cytoplasmic vesicle, secretory vesicle, acrosome {ECO:0000250|UniProtKB:Q8BKE9}. Note=Localizes along primary cilia at interphase and around the basal body/centriole at interphase and mitosis (PubMed:15024…	DISEASE: Bardet-Biedl syndrome 22 (BBS22) [MIM:617119]: A form of Bardet-Biedl syndrome, a syndrome characterized by usually severe pigmentary retinopathy, early-onset obesity, polydactyly, hypogenitalism, renal malformation and intellectual disability. Secondary features include diabetes mellitus, hypertension and congenital heart disease. Bardet-Biedl syndrome inheritance is autosomal recessive…
	IFT80	Jeune Syndrome	IFT80	IFT80 KIAA1374 WDR56	Q9P2H3	IFT80_HUMAN	Intraflagellar transport protein 80 homolog (WD repeat-containing protein 56)	777	9+0 non-motile cilium [GO:0097731]; centrosome [GO:0005813]; ciliary basal body [GO:0036064]; ciliary tip [GO:0097542]; cilium [GO:0005929]; cytoplasm [GO:0005737]; intraciliary transport particle B [GO:0030992]	articular cartilage development [GO:0061975]; bone mineralization involved in bone maturation [GO:0035630]; cilium assembly [GO:0060271]; endochondral ossification [GO:0001958]; growth plate cartilage chondrocyte differentiation [GO:0003418]; intraciliary anterograde transport [GO:0035720]; keratinocyte proliferation [GO:0043616]; limb development [GO:0060173]; negative regulation of keratinocyte…	SUBCELLULAR LOCATION: Cytoplasm. Cytoplasm, cytoskeleton, cilium basal body {ECO:0000250}. Cytoplasm, cytoskeleton, cilium axoneme {ECO:0000250}. Note=Basal body and ciliary axoneme. {ECO:0000250}.	DISEASE: Short-rib thoracic dysplasia 2 with or without polydactyly (SRTD2) [MIM:611263]: A form of short-rib thoracic dysplasia, a group of autosomal recessive ciliopathies that are characterized by a constricted thoracic cage, short ribs, shortened tubular bones, and a 'trident' appearance of the acetabular roof. Polydactyly is variably present. Non-skeletal involvement can include cleft lip/pa…
	IMPDH1	Leber Congenital Amaurosis (LCA)	IMPDH1	IMPDH1 IMPD1	P20839	IMDH1_HUMAN	Inosine-5'-monophosphate dehydrogenase 1 (IMP dehydrogenase 1) (IMPD 1) (IMPDH 1) (EC 1.1.1.205) (IMPDH-I)	514	azurophil granule lumen [GO:0035578]; cytoplasm [GO:0005737]; cytosol [GO:0005829]; extracellular region [GO:0005576]; ficolin-1-rich granule lumen [GO:1904813]; nucleus [GO:0005634]; secretory granule lumen [GO:0034774]	GMP biosynthetic process [GO:0006177]; GTP biosynthetic process [GO:0006183]	SUBCELLULAR LOCATION: Cytoplasm {ECO:0000255|HAMAP-Rule:MF_03156, ECO:0000269|PubMed:14766016}. Nucleus {ECO:0000255|HAMAP-Rule:MF_03156, ECO:0000269|PubMed:14766016}.	DISEASE: Retinitis pigmentosa 10 (RP10) [MIM:180105]: A retinal dystrophy belonging to the group of pigmentary retinopathies. Retinitis pigmentosa is characterized by retinal pigment deposits visible on fundus examination and primary loss of rod photoreceptor cells followed by secondary loss of cone photoreceptors. Patients typically have night vision blindness and loss of midperipheral visual fi…
	IMPG2	Retinitis Pigmentosa (RP)	IMPG2	IMPG2 IPM200	Q9BZV3	IMPG2_HUMAN	Interphotoreceptor matrix proteoglycan 2 (Interphotoreceptor matrix proteoglycan of 200 kDa) (IPM 200) (Sialoprotein associated with cones and rods proteoglycan) (Spacrcan)	1241	cell projection [GO:0042995]; extracellular matrix [GO:0031012]; extracellular region [GO:0005576]; interphotoreceptor matrix [GO:0033165]; membrane [GO:0016020]; receptor complex [GO:0043235]	extracellular matrix organization [GO:0030198]; protein localization [GO:0008104]; retina morphogenesis in camera-type eye [GO:0060042]; visual perception [GO:0007601]	SUBCELLULAR LOCATION: Photoreceptor outer segment membrane {ECO:0000269|PubMed:29777959}; Single-pass type I membrane protein {ECO:0000255}. Photoreceptor inner segment membrane {ECO:0000250|UniProtKB:Q80XH2}; Single-pass type I membrane protein {ECO:0000255}. Secreted, extracellular space, extracellular matrix, interphotoreceptor matrix {ECO:0000269|PubMed:10702256}.	DISEASE: Retinitis pigmentosa 56 (RP56) [MIM:613581]: A retinal dystrophy belonging to the group of pigmentary retinopathies. Retinitis pigmentosa is characterized by retinal pigment deposits visible on fundus examination and primary loss of rod photoreceptor cells followed by secondary loss of cone photoreceptors. Patients typically have night vision blindness and loss of midperipheral visual fi…
	INPP5E	Joubert Syndrome (JBTS)	INPP5E	INPP5E	Q9NRR6	INP5E_HUMAN	Phosphatidylinositol polyphosphate 5-phosphatase type IV (72 kDa inositol polyphosphate 5-phosphatase) (Inositol polyphosphate-5-phosphatase E) (Phosphatidylinositol 4,5-bisphosphate 5-phosphatase) (EC 3.1.3.36) (Phosphatidylinositol-3,4,5-trisphosphate 5-phosphatase) (EC 3.1.3.86)	644	axoneme [GO:0005930]; cilium [GO:0005929]; cytosol [GO:0005829]; Golgi apparatus [GO:0005794]; Golgi cisterna membrane [GO:0032580]; Golgi membrane [GO:0000139]; nucleus [GO:0005634]; plasma membrane [GO:0005886]; ruffle [GO:0001726]	negative regulation of phosphatidylinositol 3-kinase signaling [GO:0014067]; negative regulation of protein localization to cilium [GO:1903565]; negative regulation of translation [GO:0017148]; phosphatidylinositol biosynthetic process [GO:0006661]; phosphatidylinositol dephosphorylation [GO:0046856]	SUBCELLULAR LOCATION: Cytoplasm, cytoskeleton, cilium axoneme {ECO:0000269|PubMed:19668215, ECO:0000269|PubMed:19668216, ECO:0000269|PubMed:24166846}. Golgi apparatus, Golgi stack membrane {ECO:0000250|UniProtKB:Q9JII1}; Peripheral membrane protein {ECO:0000250|UniProtKB:Q9JII1}; Cytoplasmic side {ECO:0000250|UniProtKB:Q9JII1}. Cell membrane {ECO:0000250|UniProtKB:Q9WVR1}; Peripheral membrane pro…	DISEASE: Joubert syndrome 1 (JBTS1) [MIM:213300]: A disorder presenting with cerebellar ataxia, oculomotor apraxia, hypotonia, neonatal breathing abnormalities and psychomotor delay. Neuroradiologically, it is characterized by cerebellar vermian hypoplasia/aplasia, thickened and reoriented superior cerebellar peduncles, and an abnormally large interpeduncular fossa, giving the appearance of a mol…	MUTAGEN 641; /note="C->A: Abolishes farnesylation-dependent interaction with PDE6D."; /evidence="ECO:0000269|PubMed:24166846"
	INPP5E	Joubert Syndrome (JBTS)	PMPCA	PMPCA INPP5E KIAA0123 MPPA	Q10713	MPPA_HUMAN	Mitochondrial-processing peptidase subunit alpha (Alpha-MPP) (Inactive zinc metalloprotease alpha) (P-55)	525	extracellular space [GO:0005615]; mitochondrial inner membrane [GO:0005743]; mitochondrial processing peptidase complex [GO:0017087]; mitochondrion [GO:0005739]	protein processing involved in protein targeting to mitochondrion [GO:0006627]	SUBCELLULAR LOCATION: Mitochondrion matrix {ECO:0000250|UniProtKB:P20069}. Mitochondrion inner membrane {ECO:0000269|PubMed:25808372}.	DISEASE: Spinocerebellar ataxia, autosomal recessive, 2 (SCAR2) [MIM:213200]: A form of spinocerebellar ataxia, a clinically and genetically heterogeneous group of cerebellar disorders due to degeneration of the cerebellum with variable involvement of the brainstem and spinal cord. SCAR2 is characterized by onset of impaired motor development and ataxic gait in early childhood. Additional feature…
	KCNJ13	Retinitis Pigmentosa (RP)	KCNJ13	KCNJ13	O60928	KCJ13_HUMAN	Inward rectifier potassium channel 13 (Inward rectifier K(+) channel Kir7.1) (Potassium channel, inwardly rectifying subfamily J member 13)	360	plasma membrane [GO:0005886]	potassium ion import across plasma membrane [GO:1990573]; potassium ion transport [GO:0006813]; regulation of monoatomic ion transmembrane transport [GO:0034765]	SUBCELLULAR LOCATION: Membrane; Multi-pass membrane protein.	DISEASE: Snowflake vitreoretinal degeneration (SVD) [MIM:193230]: Developmental and progressive hereditary eye disorder that affects multiple tissues within the eye. Diagnostic features of SVD include fibrillar degeneration of the vitreous humor, early-onset cataract, minute crystalline deposits in the neurosensory retina, and retinal detachment. {ECO:0000269|PubMed:18179896}. Note=The disease is…
	KIAA0556	Joubert Syndrome (JBTS)	KATNIP	KATNIP KIAA0556	O60303	KATIP_HUMAN	Katanin-interacting protein	1618	cell projection [GO:0042995]; cytoplasm [GO:0005737]; cytoskeleton [GO:0005856]; extracellular space [GO:0005615]	cerebrospinal fluid circulation [GO:0090660]	SUBCELLULAR LOCATION: Cytoplasm, cytoskeleton, cilium axoneme {ECO:0000269|PubMed:26714646}. Cytoplasm, cytoskeleton, cilium basal body {ECO:0000269|PubMed:26714646}. Cytoplasm, cytoskeleton {ECO:0000269|PubMed:26714646}. Note=When overexpressed, localizes to the cytoplasm where it associates with acetylated alpha-tubulin. {ECO:0000269|PubMed:26714646}.	DISEASE: Joubert syndrome 26 (JBTS26) [MIM:616784]: A form of Joubert syndrome, a disorder presenting with cerebellar ataxia, oculomotor apraxia, hypotonia, neonatal breathing abnormalities and psychomotor delay. Neuroradiologically, it is characterized by cerebellar vermian hypoplasia/aplasia, thickened and reoriented superior cerebellar peduncles, and an abnormally large interpeduncular fossa, …
	KIAA0586	Joubert Syndrome (JBTS)	KIAA0586	KIAA0586 TALPID3	Q9BVV6	TALD3_HUMAN	Protein TALPID3	1533	centriole [GO:0005814]; centrosome [GO:0005813]; ciliary basal body [GO:0036064]; cytoplasm [GO:0005737]; photoreceptor inner segment [GO:0001917]	cilium assembly [GO:0060271]; regulation of establishment of protein localization [GO:0070201]; smoothened signaling pathway [GO:0007224]	SUBCELLULAR LOCATION: Cytoplasm, cytoskeleton, microtubule organizing center, centrosome {ECO:0000269|PubMed:19144723}. Photoreceptor inner segment {ECO:0000269|PubMed:26386247}. Cytoplasm, cytoskeleton, microtubule organizing center, centrosome, centriole {ECO:0000269|PubMed:24421332, ECO:0000269|PubMed:26386247}. Cytoplasm, cytoskeleton, cilium basal body {ECO:0000269|PubMed:26386247}. Note=For…	DISEASE: Joubert syndrome 23 (JBTS23) [MIM:616490]: A mild form of Joubert syndrome, a disorder presenting with cerebellar ataxia, oculomotor apraxia, hypotonia, neonatal breathing abnormalities and psychomotor delay. Neuroradiologically, it is characterized by cerebellar vermian hypoplasia/aplasia, thickened and reoriented superior cerebellar peduncles, and an abnormally large interpeduncular fo…
	KIF14	Meckel-Gruber Syndrome (MKS)	KIF14	KIF14 KIAA0042	Q15058	KIF14_HUMAN	Kinesin-like protein KIF14	1648	cytosol [GO:0005829]; Flemming body [GO:0090543]; kinesin complex [GO:0005871]; membrane [GO:0016020]; microtubule [GO:0005874]; midbody [GO:0030496]; nucleus [GO:0005634]; spindle midzone [GO:0051233]	activation of protein kinase activity [GO:0032147]; cell division [GO:0051301]; cell proliferation in forebrain [GO:0021846]; cerebellar cortex development [GO:0021695]; cerebellar granular layer structural organization [GO:0021685]; cerebellar Purkinje cell layer structural organization [GO:0021693]; cerebral cortex development [GO:0021987]; establishment of protein localization [GO:0045184]; hi…	SUBCELLULAR LOCATION: Nucleus {ECO:0000269|PubMed:16431929}. Cytoplasm {ECO:0000269|PubMed:16648480}. Cytoplasm, cytoskeleton, spindle {ECO:0000269|PubMed:16431929}. Midbody {ECO:0000269|PubMed:16431929, ECO:0000269|PubMed:20309963, ECO:0000269|PubMed:28892560}. Note=Nuclear localization observed during interphase (PubMed:16431929). Nuclear localization triggered by entry into mitosis (PubMed:166…	DISEASE: Meckel syndrome 12 (MKS12) [MIM:616258]: A form of Meckel syndrome, a disorder characterized by a combination of renal cysts and variably associated features including developmental anomalies of the central nervous system (typically encephalocele), hepatic ductal dysplasia and cysts, and polydactyly. {ECO:0000269|PubMed:24128419}. Note=The disease is caused by variants affecting the gene…
	KIF7	Joubert Syndrome (JBTS)	KIF7	KIF7 UNQ340/PRO539	Q2M1P5	KIF7_HUMAN	Kinesin-like protein KIF7	1343	ciliary basal body [GO:0036064]; ciliary tip [GO:0097542]; cilium [GO:0005929]; cytoplasm [GO:0005737]; kinesin complex [GO:0005871]; microtubule [GO:0005874]	microtubule-based movement [GO:0007018]; negative regulation of smoothened signaling pathway [GO:0045879]; positive regulation of smoothened signaling pathway [GO:0045880]	SUBCELLULAR LOCATION: Cell projection, cilium {ECO:0000269|PubMed:19592253}. Cytoplasm, cytoskeleton, cilium basal body {ECO:0000250|UniProtKB:B7ZNG0}. Note=Localizes to the cilium tip.	DISEASE: Note=Ciliary dysfunction leads to a broad spectrum of disorders, collectively termed ciliopathies. The ciliopathy range of diseases includes Meckel-Gruber syndrome, Bardet-Biedl syndrome, Joubert syndrome, and hydrolethalus syndrome among others. Single-locus allelism is insufficient to explain the variable penetrance and expressivity of such disorders, leading to the suggestion that var…
	LRAT	Leber Congenital Amaurosis (LCA),Retinitis Pigmentosa (RP)	LRAT	LRAT	O95237	LRAT_HUMAN	Lecithin retinol acyltransferase (EC 2.3.1.135) (Phosphatidylcholine--retinol O-acyltransferase)	230	endoplasmic reticulum [GO:0005783]; endoplasmic reticulum membrane [GO:0005789]; multivesicular body [GO:0005771]; perinuclear region of cytoplasm [GO:0048471]; rough endoplasmic reticulum [GO:0005791]	cellular response to leukemia inhibitory factor [GO:1990830]; positive regulation of lipid transport [GO:0032370]; response to bacterium [GO:0009617]; response to retinoic acid [GO:0032526]; response to vitamin A [GO:0033189]; retinoid metabolic process [GO:0001523]; retinol metabolic process [GO:0042572]; visual perception [GO:0007601]; vitamin A metabolic process [GO:0006776]	SUBCELLULAR LOCATION: Endoplasmic reticulum membrane {ECO:0000250}; Single-pass membrane protein {ECO:0000250}. Rough endoplasmic reticulum {ECO:0000250}. Endosome, multivesicular body {ECO:0000250}. Cytoplasm, perinuclear region {ECO:0000250}. Note=Present in the rough endoplasmic reticulum and multivesicular body in hepatic stellate cells. Present in the rough endoplasmic reticulum and perinucl…	DISEASE: Leber congenital amaurosis 14 (LCA14) [MIM:613341]: A severe dystrophy of the retina, typically becoming evident in the first years of life. Visual function is usually poor and often accompanied by nystagmus, sluggish or near-absent pupillary responses, photophobia, high hyperopia and keratoconus. {ECO:0000269|PubMed:11381255, ECO:0000269|PubMed:17011878, ECO:0000269|PubMed:18055821}. No…	MUTAGEN 161; /note="C->A,S: Loss of activity."; /evidence="ECO:0000269|PubMed:10819989"; MUTAGEN 168; /note="C->A: Loss of activity."; /evidence="ECO:0000269|PubMed:10819989"; MUTAGEN 168; /note="C->S: Does not affect activity."; /evidence="ECO:0000269|PubMed:10819989"; MUTAGEN 182; /note="C->A: Does not affect activity."; /evidence="ECO:0000269|PubMed:10819989"; MUTAGEN 208; /note="C->A: Does no…
	MAK	Retinitis Pigmentosa (RP)	MAK	MAK	P20794	MAK_HUMAN	Serine/threonine-protein kinase MAK (EC 2.7.11.1) (Male germ cell-associated kinase)	623	axoneme [GO:0005930]; centrosome [GO:0005813]; cilium [GO:0005929]; cytoplasm [GO:0005737]; midbody [GO:0030496]; mitotic spindle [GO:0072686]; motile cilium [GO:0031514]; nucleus [GO:0005634]; photoreceptor connecting cilium [GO:0032391]; photoreceptor inner segment [GO:0001917]; photoreceptor outer segment [GO:0001750]	cell differentiation [GO:0030154]; cilium assembly [GO:0060271]; intracellular signal transduction [GO:0035556]; intraciliary transport [GO:0042073]; negative regulation of non-motile cilium assembly [GO:1902856]; non-motile cilium assembly [GO:1905515]; photoreceptor cell maintenance [GO:0045494]; protein autophosphorylation [GO:0046777]; protein phosphorylation [GO:0006468]; spermatogenesis [GO…	SUBCELLULAR LOCATION: Nucleus. Cytoplasm, cytoskeleton, microtubule organizing center, centrosome. Cytoplasm, cytoskeleton, spindle. Midbody. Cell projection, cilium, photoreceptor outer segment {ECO:0000250}. Photoreceptor inner segment. Note=Localized in both the connecting cilia and the outer segment axonemes (By similarity). Localized uniformly in nuclei during interphase, to the mitotic spin…	DISEASE: Retinitis pigmentosa 62 (RP62) [MIM:614181]: A retinal dystrophy belonging to the group of pigmentary retinopathies. Retinitis pigmentosa is characterized by retinal pigment deposits visible on fundus examination and primary loss of rod photoreceptor cells followed by secondary loss of cone photoreceptors. Patients typically have night vision blindness and loss of midperipheral visual fi…	MUTAGEN 33; /note="K->R: Abolishes autophosphorylation."; /evidence="ECO:0000269|PubMed:12084720"; MUTAGEN 157; /note="T->A: Abolishes autophosphorylation and impairs kinase activity."; /evidence="ECO:0000269|PubMed:21986944"; MUTAGEN 159; /note="Y->F: Abolishes autophosphorylation and impairs kinase activity."; /evidence="ECO:0000269|PubMed:21986944"
	MKS1/BBS13	Meckel-Gruber Syndrome (MKS), Bardet-Biedl Syndrome (BBS), Joubert Syndrome (JBTS)	MKS1	MKS1 BBS13	Q9NXB0	MKS1_HUMAN	Tectonic-like complex member MKS1 (Meckel syndrome type 1 protein)	559	centriole [GO:0005814]; centrosome [GO:0005813]; ciliary basal body [GO:0036064]; cytoplasm [GO:0005737]; cytosol [GO:0005829]; membrane [GO:0016020]; MKS complex [GO:0036038]	branching morphogenesis of an epithelial tube [GO:0048754]; cardiac septum morphogenesis [GO:0060411]; cilium assembly [GO:0060271]; common bile duct development [GO:0061009]; determination of left/right symmetry [GO:0007368]; embryonic brain development [GO:1990403]; embryonic digit morphogenesis [GO:0042733]; embryonic skeletal system development [GO:0048706]; epithelial structure maintenance […	SUBCELLULAR LOCATION: Cytoplasm, cytoskeleton, cilium basal body. Cytoplasm, cytoskeleton, microtubule organizing center, centrosome. Note=Localizes at the transition zone, a region between the basal body and the ciliary axoneme. {ECO:0000269|PubMed:26490104}.	DISEASE: Meckel syndrome 1 (MKS1) [MIM:249000]: A disorder characterized by a combination of renal cysts and variably associated features including developmental anomalies of the central nervous system (typically encephalocele), hepatic ductal dysplasia and cysts, and polydactyly. {ECO:0000269|PubMed:16415886, ECO:0000269|PubMed:19466712, ECO:0000269|PubMed:26490104}. Note=The disease is caused b…
	MSK1	Meckel-Gruber Syndrome (MSK)	RPS6KA5	RPS6KA5 MSK1	O75582	KS6A5_HUMAN	Ribosomal protein S6 kinase alpha-5 (S6K-alpha-5) (EC 2.7.11.1) (90 kDa ribosomal protein S6 kinase 5) (Nuclear mitogen- and stress-activated protein kinase 1) (RSK-like protein kinase) (RSKL)	802	cytoplasm [GO:0005737]; nucleoplasm [GO:0005654]; nucleus [GO:0005634]	axon guidance [GO:0007411]; inflammatory response [GO:0006954]; interleukin-1-mediated signaling pathway [GO:0070498]; intracellular signal transduction [GO:0035556]; negative regulation of cytokine production [GO:0001818]; negative regulation of DNA-templated transcription [GO:0045892]; peptidyl-serine phosphorylation [GO:0018105]; positive regulation of CREB transcription factor activity [GO:00…	SUBCELLULAR LOCATION: Nucleus. Cytoplasm. Note=Predominantly nuclear. Exported into cytoplasm in response to glucocorticoid.		MUTAGEN 195; /note="D->A: Loss of kinase activity."; /evidence="ECO:0000269|PubMed:9687510"; MUTAGEN 212; /note="S->A: Inactivates the N-terminal kinase domain."; /evidence="ECO:0000269|PubMed:15568999"; MUTAGEN 360; /note="S->A: Decreases kinase activity by 60% in response to PMA and UV-C."; /evidence="ECO:0000269|PubMed:15568999"; MUTAGEN 376; /note="S->A: Loss of kinase activity, and decreases…
	MYO7A	Usher Syndrome (USH), Retinitis Pigmentosa (RP)	MYO7A	MYO7A USH1B	Q13402	MYO7A_HUMAN	Unconventional myosin-VIIa	2215	actin cytoskeleton [GO:0015629]; apical plasma membrane [GO:0016324]; cell cortex [GO:0005938]; cytoplasm [GO:0005737]; cytosol [GO:0005829]; lysosomal membrane [GO:0005765]; melanosome [GO:0042470]; microvillus [GO:0005902]; myosin VII complex [GO:0031477]; photoreceptor connecting cilium [GO:0032391]; photoreceptor inner segment [GO:0001917]; photoreceptor outer segment [GO:0001750]; stereocili…	actin filament organization [GO:0007015]; actin filament-based movement [GO:0030048]; auditory receptor cell stereocilium organization [GO:0060088]; equilibrioception [GO:0050957]; eye photoreceptor cell development [GO:0042462]; intracellular protein transport [GO:0006886]; lysosome organization [GO:0007040]; mechanoreceptor differentiation [GO:0042490]; phagolysosome assembly [GO:0001845]; pigm…	SUBCELLULAR LOCATION: Cytoplasm {ECO:0000250|UniProtKB:P97479}. Cytoplasm, cell cortex {ECO:0000250|UniProtKB:P97479}. Cytoplasm, cytoskeleton {ECO:0000250|UniProtKB:P97479}. Synapse {ECO:0000269|PubMed:8842737}. Note=In the photoreceptor cells, mainly localized in the inner and base of outer segments as well as in the synaptic ending region (PubMed:8842737). In retinal pigment epithelial cells c…	DISEASE: Usher syndrome 1B (USH1B) [MIM:276900]: USH is a genetically heterogeneous condition characterized by the association of retinitis pigmentosa with sensorineural deafness. Age at onset and differences in auditory and vestibular function distinguish Usher syndrome type 1 (USH1), Usher syndrome type 2 (USH2) and Usher syndrome type 3 (USH3). USH1 is characterized by profound congenital sens…
	NPHP1	Senior-Løken Syndrome (SLS), Joubert Syndrome (JBTS)	NPHP1	NPHP1 NPH1	O15259	NPHP1_HUMAN	Nephrocystin-1 (Juvenile nephronophthisis 1 protein)	732	adherens junction [GO:0005912]; bicellular tight junction [GO:0005923]; cell-cell junction [GO:0005911]; cilium [GO:0005929]; cytoplasm [GO:0005737]; cytoskeleton [GO:0005856]; cytosol [GO:0005829]; membrane [GO:0016020]; motile cilium [GO:0031514]; photoreceptor connecting cilium [GO:0032391]	actin cytoskeleton organization [GO:0030036]; cell projection organization [GO:0030030]; cell-cell adhesion [GO:0098609]; positive regulation of bicellular tight junction assembly [GO:1903348]; protein localization involved in establishment of planar polarity [GO:0090251]; retina development in camera-type eye [GO:0060041]; signal transduction [GO:0007165]; spermatid differentiation [GO:0048515];…	SUBCELLULAR LOCATION: Cell junction {ECO:0000250|UniProtKB:Q9QY53}. Cell junction, adherens junction {ECO:0000250|UniProtKB:Q9QY53}. Cell projection, cilium {ECO:0000269|PubMed:16885411}. Cytoplasm, cytoskeleton, cilium axoneme {ECO:0000269|PubMed:16308564, ECO:0000269|PubMed:16885411}. Cell junction, tight junction. Note=In the retinal photoreceptor cell layer, localizes at the connecting cilium…	DISEASE: Nephronophthisis 1 (NPHP1) [MIM:256100]: An autosomal recessive inherited disease characterized by anemia, polyuria, polydipsia, isosthenuria and death in uremia. Symmetrical destruction of the kidneys involving both tubules and glomeruli occurs. The underlying pathology is a chronic tubulo-interstitial nephropathy with characteristic tubular basement membrane thickening and medullary cy…	MUTAGEN 121; /note="S->A: Impairs interaction with PACS1; when associated with A-123 and A-126."; /evidence="ECO:0000269|PubMed:16308564"; MUTAGEN 123; /note="S->A: Impairs interaction with PACS1; when associated with A-121 and A-126."; /evidence="ECO:0000269|PubMed:16308564"; MUTAGEN 126; /note="S->A: Impairs interaction with PACS1; when associated with A-121 and A-123."; /evidence="ECO:0000269|…
	NPHP10/SDCCAG8	Senior-Løken Syndrome (SLS), Bardet-Biedl Syndrome (BBS)	SDCCAG8	SDCCAG8 CCCAP NPHP10 HSPC085 BBS16	Q86SQ7	SDCG8_HUMAN	Serologically defined colon cancer antigen 8 (Antigen NY-CO-8) (Centrosomal colon cancer autoantigen protein) (hCCCAP)	713	cell-cell junction [GO:0005911]; centriolar satellite [GO:0034451]; centriole [GO:0005814]; centrosome [GO:0005813]; ciliary basal body [GO:0036064]; cytosol [GO:0005829]; photoreceptor cell cilium [GO:0097733]	cell projection organization [GO:0030030]; centrosome cycle [GO:0007098]; establishment of cell polarity [GO:0030010]; microtubule organizing center organization [GO:0031023]; neuron migration [GO:0001764]; regulation of cilium assembly [GO:1902017]; tube formation [GO:0035148]	SUBCELLULAR LOCATION: Cytoplasm, cytoskeleton, microtubule organizing center, centrosome, centriole. Cytoplasm, cytoskeleton, microtubule organizing center, centrosome {ECO:0000269|PubMed:27224062}. Cytoplasm, cytoskeleton, cilium basal body {ECO:0000269|PubMed:27224062}. Cell junction. Note=Located at the distal ends of both centrioles and colocalizes to centrosomes throughout the cell cycle.; S…	DISEASE: Senior-Loken syndrome 7 (SLSN7) [MIM:613615]: A renal-retinal disorder characterized by progressive wasting of the filtering unit of the kidney (nephronophthisis), with or without medullary cystic renal disease, and progressive eye disease. Typically this disorder becomes apparent during the first year of life. {ECO:0000269|PubMed:20835237}. Note=The disease is caused by variants affecti…
	NPHP13/WDR19	Senior-Løken Syndrome (SLS), Jeune Syndrome	WDR19	WDR19 IFT144 KIAA1638	Q8NEZ3	WDR19_HUMAN	WD repeat-containing protein 19 (Intraflagellar transport 144 homolog)	1342	ciliary tip [GO:0097542]; cilium [GO:0005929]; cytoplasm [GO:0005737]; cytoskeleton [GO:0005856]; intraciliary transport particle A [GO:0030991]; motile cilium [GO:0031514]; non-motile cilium [GO:0097730]; photoreceptor connecting cilium [GO:0032391]; photoreceptor outer segment [GO:0001750]	cell morphogenesis [GO:0000902]; ciliary receptor clustering involved in smoothened signaling pathway [GO:0060830]; cilium assembly [GO:0060271]; digestive system development [GO:0055123]; ear morphogenesis [GO:0042471]; embryonic camera-type eye development [GO:0031076]; embryonic cranial skeleton morphogenesis [GO:0048701]; embryonic limb morphogenesis [GO:0030326]; gonad development [GO:000840…	SUBCELLULAR LOCATION: Cell projection, cilium {ECO:0000250|UniProtKB:Q3UGF1}. Cytoplasm, cytoskeleton, cilium basal body {ECO:0000250|UniProtKB:Q3UGF1}. Cell projection, cilium, photoreceptor outer segment {ECO:0000250|UniProtKB:Q3UGF1}. Cell projection, cilium, flagellum {ECO:0000269|PubMed:32323121}. Note=Localizes to photoreceptor connecting cilia, to the base of motile cilia in brain ependyma…	DISEASE: Cranioectodermal dysplasia 4 (CED4) [MIM:614378]: A disorder primarily characterized by craniofacial, skeletal and ectodermal abnormalities. Clinical features include craniosynostosis, narrow rib cage, short limbs, brachydactyly, hypoplastic and widely spaced teeth, sparse hair, skin laxity and abnormal nails. Nephronophthisis leading to progressive renal failure, hepatic fibrosis, heart…
	NPHP15/CEP164	Meckel-Gruber Syndrome (MKS), Senior-Løken Syndrome (SLS), Joubert Syndrome (JBTS)	CEP164	CEP164 KIAA1052 NPHP15	Q9UPV0	CE164_HUMAN	Centrosomal protein of 164 kDa (Cep164)	1460	centriole [GO:0005814]; centrosome [GO:0005813]; ciliary transition fiber [GO:0097539]; cytosol [GO:0005829]; extracellular space [GO:0005615]; intracellular membrane-bounded organelle [GO:0043231]; nucleoplasm [GO:0005654]	cell cycle [GO:0007049]; cell division [GO:0051301]; cilium assembly [GO:0060271]; DNA repair [GO:0006281]	SUBCELLULAR LOCATION: Cytoplasm, cytoskeleton, microtubule organizing center, centrosome, centriole {ECO:0000269|PubMed:26337392}. Nucleus. Note=Localizes specifically to very distally located appendage structures on the mature centriole from which initiate PC formation (PubMed:26337392). Persisted at centrioles throughout mitosis. Expressed in chromatin-enriched nuclear fraction of HeLa cells. I…	DISEASE: Nephronophthisis 15 (NPHP15) [MIM:614845]: An autosomal recessive disorder characterized by the association of nephronophthisis with Leber congenital amaurosis and retinal degeneration, often resulting in blindness during childhood. Additional features include seizures, cerebellar vermis hypoplasia, facial dysmorphism, bronchiectasis and liver failure. Nephronophthisis is a chronic tubul…	MUTAGEN 186; /note="S->A: Prevents phosphorylation."; /evidence="ECO:0000269|PubMed:18283122"
	NPHP2	Joubert Syndrome (JBTS), Bardet-Biedl Syndrome (BBS), Senior-Løken Syndrome (SLS)	INVS	INVS INV NPHP2	Q9Y283	INVS_HUMAN	Inversin (Inversion of embryo turning homolog) (Nephrocystin-2)	1065	ciliary inversin compartment [GO:0097543]; cytoplasm [GO:0005737]; membrane [GO:0016020]; microtubule [GO:0005874]; nucleus [GO:0005634]; spindle [GO:0005819]	negative regulation of canonical Wnt signaling pathway [GO:0090090]; protein localization to ciliary inversin compartment [GO:1904108]; Wnt signaling pathway [GO:0016055]	SUBCELLULAR LOCATION: Cytoplasm {ECO:0000250}. Cytoplasm, cytoskeleton {ECO:0000250}. Cytoplasm, cytoskeleton, spindle {ECO:0000250}. Membrane {ECO:0000250}; Peripheral membrane protein {ECO:0000250}. Nucleus {ECO:0000250}. Cell projection, cilium {ECO:0000269|PubMed:12872123}. Note=Associates with several components of the cytoskeleton including ciliary, random and polarized microtubules. During…	DISEASE: Nephronophthisis 2 (NPHP2) [MIM:602088]: An autosomal recessive disorder resulting in end-stage renal disease. It is characterized by early onset and rapid progression. Phenotypic manifestations include enlarged kidneys, chronic tubulo-interstitial nephritis, anemia, hyperkalemic metabolic acidosis. Some patients also display situs inversus. Pathologically, it differs from later-onset ne…
	NPHP3	Senior-Løken Syndrome (SLS), Joubert Syndrome (JBTS),Bardet-Biedl Syndrome (BBS)	NPHP3	NPHP3 KIAA2000	Q7Z494	NPHP3_HUMAN	Nephrocystin-3	1330	ciliary base [GO:0097546]; ciliary inversin compartment [GO:0097543]; cilium [GO:0005929]; cytosol [GO:0005829]; extracellular region [GO:0005576]	atrial septum development [GO:0003283]; cilium assembly [GO:0060271]; convergent extension [GO:0060026]; convergent extension involved in gastrulation [GO:0060027]; determination of intestine left/right asymmetry [GO:0071908]; determination of left/right symmetry [GO:0007368]; determination of liver left/right asymmetry [GO:0071910]; determination of pancreatic left/right asymmetry [GO:0035469]; …	SUBCELLULAR LOCATION: Cell projection, cilium {ECO:0000269|PubMed:20462968, ECO:0000269|PubMed:22085962}. Note=Localization to cilium is mediated via interaction with UNC119 and UNC119B, which bind to the myristoyl moiety of the N-terminus.	DISEASE: Nephronophthisis 3 (NPHP3) [MIM:604387]: An autosomal recessive disorder resulting in end-stage renal disease. It is characterized by polyuria, polydipsia, anemia. Onset of terminal renal failure occurr significantly later (median age, 19 years) than in juvenile nephronophthisis. Renal pathology is characterized by alterations of tubular basement membranes, tubular atrophy and dilation, …
	NPHP4	Senior-Løken Syndrome (SLS), Retinitis Pigmentosa (RP)	NPHP4	NPHP4 KIAA0673	O75161	NPHP4_HUMAN	Nephrocystin-4 (Nephroretinin)	1426	bicellular tight junction [GO:0005923]; cell-cell junction [GO:0005911]; centriole [GO:0005814]; centrosome [GO:0005813]; ciliary basal body [GO:0036064]; ciliary base [GO:0097546]; ciliary transition zone [GO:0035869]; cytosol [GO:0005829]; intracellular membrane-bounded organelle [GO:0043231]; non-motile cilium [GO:0097730]; nuclear body [GO:0016604]; nucleoplasm [GO:0005654]; photoreceptor dis…	actin cytoskeleton organization [GO:0030036]; cell-cell adhesion [GO:0098609]; flagellated sperm motility [GO:0030317]; negative regulation of canonical Wnt signaling pathway [GO:0090090]; photoreceptor cell maintenance [GO:0045494]; photoreceptor cell outer segment organization [GO:0035845]; positive regulation of bicellular tight junction assembly [GO:1903348]; protein localization to ciliary t…	SUBCELLULAR LOCATION: Cytoplasm, cytoskeleton, cilium basal body {ECO:0000269|PubMed:17558407, ECO:0000269|PubMed:26644512}. Cytoplasm, cytoskeleton, microtubule organizing center, centrosome {ECO:0000269|PubMed:17558407}. Cell junction, tight junction {ECO:0000250|UniProtKB:P59240}. Nucleus {ECO:0000269|PubMed:22654112}. Note=In cultured renal cells, it localizes diffusely in the cytoplasm but, …	DISEASE: Nephronophthisis 4 (NPHP4) [MIM:606966]: An autosomal recessive inherited disease resulting in end-stage renal disease at age ranging between 6 and 35 years. It is a progressive tubulo-interstitial kidney disorder characterized by polydipsia, polyuria, anemia and growth retardation. The most prominent histological features are modifications of the tubules with thickening of the basement …
	NPHP5/IQCB1	Leber Congenital Amaurosis (LCA), Senior-Løken Syndrome (SLS),Joubert Syndrome (JBTS), Bardet-Biedl Syndrome (BBS)	IQCB1	IQCB1 KIAA0036 NPHP5 OK/SW-cl.85	Q15051	IQCB1_HUMAN	IQ calmodulin-binding motif-containing protein 1 (Nephrocystin-5) (p53 and DNA damage-regulated IQ motif protein) (PIQ)	598	centriole [GO:0005814]; centrosome [GO:0005813]; cilium [GO:0005929]; cytosol [GO:0005829]; extracellular exosome [GO:0070062]; intercellular bridge [GO:0045171]; microtubule cytoskeleton [GO:0015630]; mitotic spindle [GO:0072686]; nucleoplasm [GO:0005654]; photoreceptor connecting cilium [GO:0032391]; photoreceptor outer segment [GO:0001750]	cilium assembly [GO:0060271]; maintenance of animal organ identity [GO:0048496]; photoreceptor cell maintenance [GO:0045494]	SUBCELLULAR LOCATION: Cytoplasm, cytoskeleton, microtubule organizing center, centrosome {ECO:0000269|PubMed:21565611}. Cytoplasm, cytoskeleton, microtubule organizing center, centrosome, centriole {ECO:0000269|PubMed:23446637}. Note=Localization to the centrosome depends on the interaction with CEP290/NPHP6.	DISEASE: Senior-Loken syndrome 5 (SLSN5) [MIM:609254]: A renal-retinal disorder characterized by progressive wasting of the filtering unit of the kidney (nephronophthisis), with or without medullary cystic renal disease, and progressive eye disease. Typically this disorder becomes apparent during the first year of life. {ECO:0000269|PubMed:15723066}. Note=The disease is caused by variants affecti…	MUTAGEN 549; /note="A->K: Disrupts interaction with CEP290, no effect on interaction with BBS1, BBS2, BBS4, BBS8 and BBS9, abolishes ciliogenesis."; /evidence="ECO:0000269|PubMed:23446637, ECO:0000269|PubMed:25552655"
	NPHP8/RPGRIP1L	Senior-Løken Syndrome (SLS), Joubert Syndrome (JBTS)	RPGRIP1L	RPGRIP1L FTM KIAA1005 NPHP8	Q68CZ1	FTM_HUMAN	Protein fantom (Nephrocystin-8) (RPGR-interacting protein 1-like protein) (RPGRIP1-like protein)	1315	axonemal microtubule [GO:0005879]; axoneme [GO:0005930]; bicellular tight junction [GO:0005923]; cell-cell junction [GO:0005911]; centrosome [GO:0005813]; ciliary basal body [GO:0036064]; ciliary rootlet [GO:0035253]; ciliary transition zone [GO:0035869]; cilium [GO:0005929]; cytoplasm [GO:0005737]; cytosol [GO:0005829]; nucleoplasm [GO:0005654]; photoreceptor connecting cilium [GO:0032391]; plas…	cerebellum development [GO:0021549]; cochlea development [GO:0090102]; corpus callosum development [GO:0022038]; determination of left/right symmetry [GO:0007368]; embryonic forelimb morphogenesis [GO:0035115]; embryonic hindlimb morphogenesis [GO:0035116]; establishment of planar polarity [GO:0001736]; establishment or maintenance of cell polarity [GO:0007163]; in utero embryonic development [GO…	SUBCELLULAR LOCATION: Cytoplasm. Cytoplasm, cytoskeleton, cilium basal body {ECO:0000250|UniProtKB:Q8CG73, ECO:0000269|PubMed:21685204}. Cytoplasm, cytoskeleton, cilium axoneme. Cytoplasm, cytoskeleton, microtubule organizing center, centrosome {ECO:0000250|UniProtKB:Q8CG73}. Cell junction, tight junction {ECO:0000250|UniProtKB:Q8CG73}. Note=In cultured renal cells, it localizes diffusely in the …	DISEASE: Note=Ciliary dysfunction leads to a broad spectrum of disorders, collectively termed ciliopathies. Overlapping clinical features include retinal degeneration, renal cystic disease, skeletal abnormalities, fibrosis of various organ, and a complex range of anatomical and functional defects of the central and peripheral nervous system. The ciliopathy range of diseases includes Meckel-Gruber…
	NPHP9/NEK8	Senior-Løken Syndrome (SLS)	NEK8	NEK8 JCK NEK12A	Q86SG6	NEK8_HUMAN	Serine/threonine-protein kinase Nek8 (EC 2.7.11.1) (Never in mitosis A-related kinase 8) (NimA-related protein kinase 8) (Nima-related protein kinase 12a)	692	ciliary base [GO:0097546]; ciliary inversin compartment [GO:0097543]; cilium [GO:0005929]; cytoplasm [GO:0005737]; microtubule organizing center [GO:0005815]	animal organ morphogenesis [GO:0009887]; determination of left/right symmetry [GO:0007368]; heart development [GO:0007507]; protein phosphorylation [GO:0006468]; regulation of hippo signaling [GO:0035330]	SUBCELLULAR LOCATION: Cytoplasm {ECO:0000269|PubMed:18199800}. Cytoplasm, cytoskeleton {ECO:0000250|UniProtKB:Q91ZR4}. Cell projection, cilium {ECO:0000269|PubMed:18199800}. Cytoplasm, cytoskeleton, microtubule organizing center, centrosome {ECO:0000269|PubMed:18199800}. Note=Predominantly cytoplasmic. Localizes to the proximal region of the primary cilium and is not observed in dividing cells. {…	DISEASE: Nephronophthisis 9 (NPHP9) [MIM:613824]: An autosomal recessive disorder resulting in end-stage renal disease. It is a progressive tubulo-interstitial kidney disorder histologically characterized by modifications of the tubules with thickening of the basement membrane, interstitial fibrosis and, in the advanced stages, medullary cysts. {ECO:0000269|PubMed:18199800}. Note=The disease is c…
	OFD1	Retinitis Pigmentosa (RP)	OFD1	OFD1 CXorf5	O75665	OFD1_HUMAN	Centriole and centriolar satellite protein OFD1 (Oral-facial-digital syndrome 1 protein) (Protein 71-7A)	1012	centriolar satellite [GO:0034451]; centriole [GO:0005814]; centrosome [GO:0005813]; ciliary basal body [GO:0036064]; cilium [GO:0005929]; cytosol [GO:0005829]; extracellular region [GO:0005576]; membrane [GO:0016020]; microtubule cytoskeleton [GO:0015630]; motile cilium [GO:0031514]; nucleus [GO:0005634]	cilium assembly [GO:0060271]; epithelial cilium movement involved in determination of left/right asymmetry [GO:0060287]	SUBCELLULAR LOCATION: Cytoplasm, cytoskeleton, microtubule organizing center, centrosome, centriole {ECO:0000269|PubMed:12595504, ECO:0000269|PubMed:14654843, ECO:0000269|PubMed:20230748, ECO:0000269|PubMed:26643951}. Cytoplasm, cytoskeleton, cilium basal body {ECO:0000269|PubMed:17761535}. Nucleus {ECO:0000269|PubMed:17761535}. Cytoplasm, cytoskeleton, microtubule organizing center, centrosome, …	DISEASE: Orofaciodigital syndrome 1 (OFD1) [MIM:311200]: A form of orofaciodigital syndrome, a group of heterogeneous disorders characterized by abnormalities in the oral cavity, face, and digits and associated phenotypic abnormalities that lead to the delineation of various subtypes. OFD1 is X-linked dominant syndrome, lethal in males. Craniofacial findings consist of facial asymmetry, hypertelo…	MUTAGEN 97; /note="E->G: Increased protein stability."; /evidence="ECO:0000269|PubMed:33934390"; MUTAGEN 735; /note="S->A: Loss of phosphorylation by PKA. Loss of cAMP-dependent interaction with TBC1D31. Loss of ubiquitin-mediated proteasomal degradation. Loss of function in cilium assembly. Dominant negative effect."; /evidence="ECO:0000269|PubMed:33934390"
	OTX2	Leber Congenital Amaurosis (LCA)	OTX2	OTX2	P32243	OTX2_HUMAN	Homeobox protein OTX2 (Orthodenticle homolog 2)	289	chromatin [GO:0000785]; growth cone [GO:0030426]; nucleus [GO:0005634]; protein-containing complex [GO:0032991]	axon guidance [GO:0007411]; dopaminergic neuron differentiation [GO:0071542]; forebrain development [GO:0030900]; midbrain development [GO:0030901]; positive regulation of DNA-templated transcription [GO:0045893]; positive regulation of embryonic development [GO:0040019]; positive regulation of gastrulation [GO:2000543]; positive regulation of transcription by RNA polymerase II [GO:0045944]; prim…	SUBCELLULAR LOCATION: Nucleus {ECO:0000269|PubMed:19414065}.	DISEASE: Microphthalmia, syndromic, 5 (MCOPS5) [MIM:610125]: Patients manifest unilateral or bilateral microphthalmia/clinical anophthalmia and variable additional features including pituitary dysfunction, coloboma, microcornea, cataract, retinal dystrophy, hypoplasia or agenesis of the optic nerve, agenesis of the corpus callosum, developmental delay, joint laxity, hypotonia, and seizures. Micro…
	PCDH15	Usher Syndrome (USH)	PCDH15	PCDH15 USH1F	Q96QU1	PCD15_HUMAN	Protocadherin-15	1955	extracellular region [GO:0005576]; extracellular space [GO:0005615]; photoreceptor outer segment [GO:0001750]; plasma membrane [GO:0005886]; stereocilium [GO:0032420]; synapse [GO:0045202]	cell adhesion [GO:0007155]; equilibrioception [GO:0050957]; homophilic cell adhesion via plasma membrane adhesion molecules [GO:0007156]; inner ear development [GO:0048839]; photoreceptor cell maintenance [GO:0045494]; sensory perception of light stimulus [GO:0050953]; sensory perception of sound [GO:0007605]	SUBCELLULAR LOCATION: Cell membrane {ECO:0000250}; Single-pass type I membrane protein {ECO:0000250}. Note=Efficient localization to the plasma membrane requires the presence of LHFPL5. {ECO:0000250}.; SUBCELLULAR LOCATION: [Isoform 3]: Secreted.	DISEASE: Usher syndrome 1F (USH1F) [MIM:602083]: USH is a genetically heterogeneous condition characterized by the association of retinitis pigmentosa with sensorineural deafness. Age at onset and differences in auditory and vestibular function distinguish Usher syndrome type 1 (USH1), Usher syndrome type 2 (USH2) and Usher syndrome type 3 (USH3). USH1 is characterized by profound congenital sens…
	PDE6D	Leber Congenital Amaurosis (LCA), Joubert Syndrome (JBTS)	PDE6D	PDE6D PDED	O43924	PDE6D_HUMAN	Retinal rod rhodopsin-sensitive cGMP 3',5'-cyclic phosphodiesterase subunit delta (GMP-PDE delta) (Protein p17)	150	cilium [GO:0005929]; cytoplasm [GO:0005737]; cytoplasmic vesicle [GO:0031410]; cytoplasmic vesicle membrane [GO:0030659]; cytoskeleton [GO:0005856]; cytosol [GO:0005829]	response to stimulus [GO:0050896]; visual perception [GO:0007601]	SUBCELLULAR LOCATION: Cytoplasm, cytosol {ECO:0000269|PubMed:22002721, ECO:0000269|PubMed:23698361, ECO:0000269|PubMed:9712853}. Cytoplasmic vesicle membrane {ECO:0000269|PubMed:9712853}; Peripheral membrane protein {ECO:0000269|PubMed:9712853}. Cytoplasm, cytoskeleton, cilium basal body {ECO:0000269|PubMed:24166846}.	DISEASE: Joubert syndrome 22 (JBTS22) [MIM:615665]: A disorder presenting with cerebellar ataxia, oculomotor apraxia, hypotonia, neonatal breathing abnormalities and psychomotor delay. Neuroradiologically, it is characterized by cerebellar vermian hypoplasia/aplasia, thickened and reoriented superior cerebellar peduncles, and an abnormally large interpeduncular fossa, giving the appearance of a m…
	POC1B	Joubert Syndrome (JBTS), Meckel-Gruber Syndrome (MSK)	POC1B	POC1B WDR51B	Q8TC44	POC1B_HUMAN	POC1 centriolar protein homolog B (Pix1) (Proteome of centriole protein 1B) (WD repeat-containing protein 51B)	478	centriole [GO:0005814]; centrosome [GO:0005813]; ciliary basal body [GO:0036064]; cytoplasm [GO:0005737]; spindle pole [GO:0000922]	cell population proliferation [GO:0008283]; centriole replication [GO:0007099]; cilium assembly [GO:0060271]; retina homeostasis [GO:0001895]	SUBCELLULAR LOCATION: Cytoplasm, cytoskeleton, microtubule organizing center, centrosome {ECO:0000269|PubMed:14654843}. Cytoplasm, cytoskeleton, microtubule organizing center, centrosome, centriole {ECO:0000269|PubMed:19109428, ECO:0000269|PubMed:23015594, ECO:0000269|PubMed:32060285}. Cytoplasm, cytoskeleton, cilium basal body {ECO:0000269|PubMed:20008567}. Cytoplasm, cytoskeleton, spindle pole.…	DISEASE: Cone-rod dystrophy 20 (CORD20) [MIM:615973]: A form of cone-rod dystrophy, an inherited retinal dystrophy characterized by retinal pigment deposits visible on fundus examination, predominantly in the macular region, and initial loss of cone photoreceptors followed by rod degeneration. This leads to decreased visual acuity and sensitivity in the central visual field, followed by loss of p…
	PRCD	Retinitis Pigmentosa (RP)	PRCD	PRCD	Q00LT1	PRCD_HUMAN	Photoreceptor disk component PRCD (Progressive rod-cone degeneration protein)	54	cytoplasm [GO:0005737]; endoplasmic reticulum [GO:0005783]; extracellular region [GO:0005576]; Golgi apparatus [GO:0005794]; photoreceptor outer segment membrane [GO:0042622]	response to stimulus [GO:0050896]; visual perception [GO:0007601]	SUBCELLULAR LOCATION: Cell projection, cilium, photoreceptor outer segment {ECO:0000269|PubMed:27613864}. Membrane {ECO:0000269|PubMed:27613864}; Lipid-anchor {ECO:0000269|PubMed:27613864}; Cytoplasmic side {ECO:0000250|UniProtKB:Q00LT2}. Endoplasmic reticulum {ECO:0000269|PubMed:24992209}. Golgi apparatus {ECO:0000269|PubMed:24992209}. Note=Localizes to photoreceptor disk membranes in the photor…	DISEASE: Retinitis pigmentosa 36 (RP36) [MIM:610599]: A retinal dystrophy belonging to the group of pigmentary retinopathies. Retinitis pigmentosa is characterized by retinal pigment deposits visible on fundus examination and primary loss of rod photoreceptor cells followed by secondary loss of cone photoreceptors. Patients typically have night vision blindness and loss of midperipheral visual fi…
	PROM1	Retinitis Pigmentosa (RP),Cone-Rod Dystrophy (CORD)	PROM1	PROM1 PROML1 MSTP061	O43490	PROM1_HUMAN	Prominin-1 (Antigen AC133) (Prominin-like protein 1) (CD antigen CD133)	865	apical plasma membrane [GO:0016324]; cell surface [GO:0009986]; cilium [GO:0005929]; endoplasmic reticulum [GO:0005783]; endoplasmic reticulum-Golgi intermediate compartment [GO:0005793]; extracellular exosome [GO:0070062]; extracellular space [GO:0005615]; microvillus [GO:0005902]; microvillus membrane [GO:0031528]; photoreceptor outer segment [GO:0001750]; photoreceptor outer segment membrane […	camera-type eye photoreceptor cell differentiation [GO:0060219]; glomerular parietal epithelial cell differentiation [GO:0072139]; photoreceptor cell maintenance [GO:0045494]; podocyte differentiation [GO:0072112]; positive regulation of nephron tubule epithelial cell differentiation [GO:2000768]; retina layer formation [GO:0010842]; retina morphogenesis in camera-type eye [GO:0060042]	SUBCELLULAR LOCATION: Apical cell membrane {ECO:0000250}; Multi-pass membrane protein {ECO:0000250}. Cell projection, microvillus membrane {ECO:0000250}; Multi-pass membrane protein {ECO:0000250}. Cell projection, cilium, photoreceptor outer segment {ECO:0000250}. Endoplasmic reticulum. Endoplasmic reticulum-Golgi intermediate compartment. Note=Found in extracellular membrane particles in various…	DISEASE: Retinitis pigmentosa 41 (RP41) [MIM:612095]: A retinal dystrophy belonging to the group of pigmentary retinopathies. Retinitis pigmentosa is characterized by retinal pigment deposits visible on fundus examination and primary loss of rod photoreceptor cells followed by secondary loss of cone photoreceptors. Patients typically have night vision blindness and loss of midperipheral visual fi…	MUTAGEN 225; /note="K->Q: Loss of acetylation; when associated with Q-257 and Q-264."; /evidence="ECO:0000269|PubMed:24556617"; MUTAGEN 225; /note="K->R: Loss of expression of the protein in part due to proteasomal degradation; when associated with Q-257 and Q-264."; /evidence="ECO:0000269|PubMed:24556617"; MUTAGEN 257; /note="K->Q: Loss of acetylation; when associated with Q-225 and Q-264."; /ev…
	PRPH2	Retinitis Pigmentosa (RP)	PRPH2	PRPH2 PRPH RDS TSPAN22	P23942	PRPH2_HUMAN	Peripherin-2 (Retinal degeneration slow protein) (Tetraspanin-22) (Tspan-22)	346	membrane [GO:0016020]; photoreceptor inner segment [GO:0001917]; photoreceptor outer segment [GO:0001750]	cell adhesion [GO:0007155]; detection of light stimulus involved in visual perception [GO:0050908]; photoreceptor cell outer segment organization [GO:0035845]; protein heterooligomerization [GO:0051291]; protein homooligomerization [GO:0051260]; protein localization to plasma membrane [GO:0072659]; protein maturation [GO:0051604]; response to low light intensity stimulus [GO:0009645]; retina deve…	SUBCELLULAR LOCATION: Membrane {ECO:0000250|UniProtKB:P17810}; Multi-pass membrane protein {ECO:0000255}. Cell projection, cilium, photoreceptor outer segment {ECO:0000250|UniProtKB:P15499}. Photoreceptor inner segment {ECO:0000250|UniProtKB:P15499}.	DISEASE: Retinitis pigmentosa 7 (RP7) [MIM:608133]: A retinal dystrophy belonging to the group of pigmentary retinopathies. Retinitis pigmentosa is characterized by retinal pigment deposits visible on fundus examination and primary loss of rod photoreceptor cells followed by secondary loss of cone photoreceptors. Patients typically have night vision blindness and loss of midperipheral visual fiel…
	RP1	Retinitis Pigmentosa (RP), Cone-Rod Dystrophy (CORD)	RP1	RP1 ORP1	P56715	RP1_HUMAN	Oxygen-regulated protein 1 (Retinitis pigmentosa 1 protein) (Retinitis pigmentosa RP1 protein)	2156	axoneme [GO:0005930]; ciliary tip [GO:0097542]; microtubule [GO:0005874]; microtubule associated complex [GO:0005875]; photoreceptor connecting cilium [GO:0032391]; photoreceptor inner segment [GO:0001917]; photoreceptor outer segment [GO:0001750]	axoneme assembly [GO:0035082]; cellular response to light stimulus [GO:0071482]; intracellular signal transduction [GO:0035556]; photoreceptor cell development [GO:0042461]; photoreceptor cell maintenance [GO:0045494]; photoreceptor cell outer segment organization [GO:0035845]; phototransduction, visible light [GO:0007603]; positive regulation of non-motile cilium assembly [GO:1902857]; retina de…	SUBCELLULAR LOCATION: Cytoplasm, cytoskeleton, cilium axoneme {ECO:0000250}. Cell projection, cilium, photoreceptor outer segment {ECO:0000269|PubMed:11773008}. Note=Specifically localized in the connecting cilia of rod and cone photoreceptors.	DISEASE: Retinitis pigmentosa 1 (RP1) [MIM:180100]: A retinal dystrophy belonging to the group of pigmentary retinopathies. Retinitis pigmentosa is characterized by retinal pigment deposits visible on fundus examination and primary loss of rod photoreceptor cells followed by secondary loss of cone photoreceptors. Patients typically have night vision blindness and loss of midperipheral visual fiel…
	RP1L1	Retinitis Pigmentosa (RP)	RP1L1	RP1L1	Q8IWN7	RP1L1_HUMAN	Retinitis pigmentosa 1-like 1 protein	2400	axoneme [GO:0005930]; microtubule [GO:0005874]; photoreceptor connecting cilium [GO:0032391]; photoreceptor outer segment [GO:0001750]	axoneme assembly [GO:0035082]; intracellular signal transduction [GO:0035556]; photoreceptor cell development [GO:0042461]; photoreceptor cell maintenance [GO:0045494]; retina development in camera-type eye [GO:0060041]; visual perception [GO:0007601]	SUBCELLULAR LOCATION: Cytoplasm, cytoskeleton, cilium axoneme. Cell projection, cilium, photoreceptor outer segment {ECO:0000250}. Note=Localized to the axoneme of outer segments and connecting cilia in rod photoreceptors. {ECO:0000250}.	DISEASE: Occult macular dystrophy (OCMD) [MIM:613587]: An inherited macular dystrophy characterized by progressive loss of macular function but normal ophthalmoscopic appearance. It is typically characterized by a central cone dysfunction leading to a loss of vision despite normal ophthalmoscopic appearance, normal fluorescein angiography, and normal full-field electroretinogram (ERGs), but the a…
	RP2	Retinitis Pigmentosa (RP)	RP2	RP2	O75695	XRP2_HUMAN	Protein XRP2	350	centriole [GO:0005814]; ciliary basal body [GO:0036064]; cilium [GO:0005929]; cytoplasm [GO:0005737]; cytoplasmic vesicle [GO:0031410]; extracellular exosome [GO:0070062]; Golgi apparatus [GO:0005794]; nuclear body [GO:0016604]; nucleoplasm [GO:0005654]; periciliary membrane compartment [GO:1990075]; plasma membrane [GO:0005886]	cilium assembly [GO:0060271]; post-Golgi vesicle-mediated transport [GO:0006892]; protein folding [GO:0006457]; protein transport [GO:0015031]; visual perception [GO:0007601]	SUBCELLULAR LOCATION: Cell membrane {ECO:0000269|PubMed:10942419, ECO:0000269|PubMed:12417528}; Lipid-anchor {ECO:0000269|PubMed:10942419}; Cytoplasmic side {ECO:0000269|PubMed:10942419}. Cell projection, cilium {ECO:0000269|PubMed:20106869}. Note=Detected predominantly at the plasma membrane of rod and cone photoreceptors. Not detected in the nucleus. {ECO:0000269|PubMed:12417528}.	DISEASE: Retinitis pigmentosa 2 (RP2) [MIM:312600]: A retinal dystrophy belonging to the group of pigmentary retinopathies. Retinitis pigmentosa is characterized by retinal pigment deposits visible on fundus examination and primary loss of rod photoreceptor cells followed by secondary loss of cone photoreceptors. Patients typically have night vision blindness and loss of midperipheral visual fiel…	MUTAGEN 2; /note="G->A: Loss of membrane association."; /evidence="ECO:0000269|PubMed:10942419"; MUTAGEN 3; /note="C->S: Targeting to internal membranes. Loss of targeting to the plasma membrane."; /evidence="ECO:0000269|PubMed:10942419"; MUTAGEN 28; /note="S->A: Reduces affinity for mouse ARL3; when associated with A-29."; /evidence="ECO:0000269|PubMed:18376416"; MUTAGEN 29; /note="W->A: Reduces…
	RP9	Retinitis Pigmentosa (RP)	RP9	RP9	Q8TA86	RP9_HUMAN	Retinitis pigmentosa 9 protein (Pim-1-associated protein) (PAP-1)	221	nucleus [GO:0005634]; signal recognition particle receptor complex [GO:0005785]	cognition [GO:0050890]; RNA splicing [GO:0008380]	SUBCELLULAR LOCATION: Nucleus {ECO:0000250}.	DISEASE: Retinitis pigmentosa 9 (RP9) [MIM:180104]: A retinal dystrophy belonging to the group of pigmentary retinopathies. Retinitis pigmentosa is characterized by retinal pigment deposits visible on fundus examination and primary loss of rod photoreceptor cells followed by secondary loss of cone photoreceptors. Patients typically have night vision blindness and loss of midperipheral visual fiel…
	RPE65	Leber Congenital Amaurosis (LCA)	RPE65	RPE65	Q16518	RPE65_HUMAN	Retinoid isomerohydrolase (EC 3.1.1.64) (All-trans-retinyl-palmitate hydrolase) (Lutein isomerase) (Meso-zeaxanthin isomerase) (EC 5.3.3.22) (Retinal pigment epithelium-specific 65 kDa protein) (Retinol isomerase)	533	cell body [GO:0044297]; endoplasmic reticulum membrane [GO:0005789]; membrane [GO:0016020]; nucleus [GO:0005634]; plasma membrane [GO:0005886]	cellular response to electrical stimulus [GO:0071257]; circadian rhythm [GO:0007623]; detection of light stimulus involved in visual perception [GO:0050908]; insulin receptor signaling pathway [GO:0008286]; neural retina development [GO:0003407]; regulation of gene expression [GO:0010468]; retina homeostasis [GO:0001895]; retina morphogenesis in camera-type eye [GO:0060042]; retinal metabolic pro…	SUBCELLULAR LOCATION: Cytoplasm {ECO:0000250|UniProtKB:A9C3R9}. Cell membrane {ECO:0000269|PubMed:19049981}; Lipid-anchor {ECO:0000269|PubMed:19049981}. Microsome membrane {ECO:0000250|UniProtKB:Q28175}. Note=Attached to the membrane by a lipid anchor when palmitoylated (membrane form), soluble when unpalmitoylated. Undergoes light-dependent intracellular transport to become more concentrated in …	DISEASE: Leber congenital amaurosis 2 (LCA2) [MIM:204100]: A severe dystrophy of the retina, typically becoming evident in the first years of life. Visual function is usually poor and often accompanied by nystagmus, sluggish or near-absent pupillary responses, photophobia, high hyperopia and keratoconus. {ECO:0000269|PubMed:10090910, ECO:0000269|PubMed:10766140, ECO:0000269|PubMed:11462243, ECO:0…	MUTAGEN 39; /note="T->R: Does not affect isomerohydrolase activity."; /evidence="ECO:0000269|PubMed:25112876"; MUTAGEN 106; /note="C->A: No loss of enzymatic activity. No effect on palmitoylation. No loss of membrane association."; /evidence="ECO:0000269|PubMed:19049981"; MUTAGEN 106; /note="C->Y: Does not affect isomerohydrolase activity."; /evidence="ECO:0000269|PubMed:25112876"; MUTAGEN 112; /…
	RPGR	Retinitis Pigmentosa (RP), Cone-Rod Dystrophy (CORD)	RPGR	RPGR RP3 XLRP3	Q92834	RPGR_HUMAN	X-linked retinitis pigmentosa GTPase regulator	1020	centrosome [GO:0005813]; ciliary basal body [GO:0036064]; cytoplasm [GO:0005737]; Golgi apparatus [GO:0005794]; photoreceptor outer segment [GO:0001750]; sperm flagellum [GO:0036126]	cilium assembly [GO:0060271]; intracellular protein transport [GO:0006886]; intraciliary transport [GO:0042073]; protein ubiquitination [GO:0016567]; response to stimulus [GO:0050896]; ubiquitin-dependent protein catabolic process [GO:0006511]; visual perception [GO:0007601]	SUBCELLULAR LOCATION: Cytoplasm, cytoskeleton, flagellum axoneme {ECO:0000250|UniProtKB:Q9R0X5}. Golgi apparatus {ECO:0000269|PubMed:15772089}. Cell projection, cilium {ECO:0000250|UniProtKB:Q9R0X5}. Note=In the retinal photoreceptor cell layer, localizes at the connecting cilium (By similarity). Colocalizes with WHRN in the photoreceptor connecting cilium (By similarity). Colocalizes with CEP290…	DISEASE: Retinitis pigmentosa 3 (RP3) [MIM:300029]: An X-linked retinal dystrophy belonging to the group of pigmentary retinopathies. Retinitis pigmentosa is characterized by retinal pigment deposits visible on fundus examination and primary loss of rod photoreceptor cells followed by secondary loss of cone photoreceptors. Patients typically have night vision blindness and loss of midperipheral v…	MUTAGEN 36; /note="V->F: Does not reduce interaction with PDE6D."; /evidence="ECO:0000269|PubMed:9990021"; MUTAGEN 323; /note="R->E: Abolishes interaction with RPGRIP1."; /evidence="ECO:0000269|PubMed:24981858"
	RPGRIP1	Leber Congenital Amaurosis (LCA), Retinitis Pigmentosa (RP)	RPGRIP1	RPGRIP1	Q96KN7	RPGR1_HUMAN	X-linked retinitis pigmentosa GTPase regulator-interacting protein 1 (RPGR-interacting protein 1)	1286	axoneme [GO:0005930]; ciliary rootlet [GO:0035253]; photoreceptor connecting cilium [GO:0032391]; photoreceptor distal connecting cilium [GO:0120206]	neural precursor cell proliferation [GO:0061351]; non-motile cilium assembly [GO:1905515]; response to stimulus [GO:0050896]; retinal rod cell development [GO:0046548]; visual perception [GO:0007601]	SUBCELLULAR LOCATION: Cell projection, cilium {ECO:0000269|PubMed:21685204}. Note=Situated between the axonemal microtubules and the plasma membrane (By similarity). In the retinal photoreceptor cell layer, localizes at the connecting cilium, a thin bridge linking the cell body and the light-sensing outer segment (By similarity). Colocalizes with RGPR in the photoreceptor connecting cilium (By si…	DISEASE: Leber congenital amaurosis 6 (LCA6) [MIM:613826]: A severe dystrophy of the retina, typically becoming evident in the first years of life. Visual function is usually poor and often accompanied by nystagmus, sluggish or near-absent pupillary responses, photophobia, high hyperopia and keratoconus. {ECO:0000269|PubMed:11528500, ECO:0000269|PubMed:17306875, ECO:0000269|PubMed:17554762, ECO:0…	MUTAGEN 1121; /note="E->A: Nearly abolishes interaction with RPGR; when associated with A-1174 and A-1245."; /evidence="ECO:0000269|PubMed:24981858"; MUTAGEN 1121; /note="E->K: Decreases interaction with RPGR."; /evidence="ECO:0000269|PubMed:24981858"; MUTAGEN 1174; /note="H->A: Nearly abolishes interaction with RPGR; when associated with A-1121 and A-1245."; /evidence="ECO:0000269|PubMed:2498185…
	SAG	Retinitis Pigmentosa (RP)	SAG	SAG	P10523	ARRS_HUMAN	S-arrestin (48 kDa protein) (Retinal S-antigen) (S-AG) (Rod photoreceptor arrestin)	405	cytosol [GO:0005829]; membrane [GO:0016020]; photoreceptor inner segment [GO:0001917]; photoreceptor outer segment [GO:0001750]	cell surface receptor signaling pathway [GO:0007166]; G protein-coupled receptor internalization [GO:0002031]; rhodopsin mediated signaling pathway [GO:0016056]	SUBCELLULAR LOCATION: Cell projection, cilium, photoreceptor outer segment {ECO:0000269|PubMed:3720866}. Membrane {ECO:0000250|UniProtKB:P20443}; Peripheral membrane protein {ECO:0000250|UniProtKB:P20443}. Note=Highly expressed in photoreceptor outer segments in light-exposed retina. Evenly distributed throughout rod photoreceptor cells in dark-adapted retina (By similarity). Predominantly dectec…	DISEASE: Night blindness, congenital stationary, Oguchi type 1 (CSNBO1) [MIM:258100]: A non-progressive retinal disorder characterized by impaired night vision, often associated with nystagmus and myopia. Congenital stationary night blindness Oguchi type is an autosomal recessive form associated with fundus discoloration and abnormally slow dark adaptation. {ECO:0000269|PubMed:15234147, ECO:00002…
	SCAPER	Retinal dystrophy, Retinitis Pigmentosa (RP)	SCAPER	SCAPER KIAA1454 ZNF291 MSTP063	Q9BY12	SCAPE_HUMAN	S phase cyclin A-associated protein in the endoplasmic reticulum (S phase cyclin A-associated protein in the ER) (Zinc finger protein 291)	1400	cytosol [GO:0005829]; endoplasmic reticulum [GO:0005783]; nuclear speck [GO:0016607]; nucleoplasm [GO:0005654]; ooplasm [GO:1990917]; sperm head [GO:0061827]	nucleic acid binding [GO:0003676]; zinc ion binding [GO:0008270]	SUBCELLULAR LOCATION: Endoplasmic reticulum {ECO:0000269|PubMed:17698606}. Nucleus {ECO:0000269|PubMed:17698606}. Note=Predominantly located in the endoplasmic reticulum, only a small portion is detected in the nucleus.	DISEASE: Intellectual developmental disorder and retinitis pigmentosa (IDDRP) [MIM:618195]: An autosomal recessive disease characterized by mild to moderate intellectual disability, retinitis pigmentosa, and attention-deficit hyperactivity disorder observed in some patients. {ECO:0000269|PubMed:28794130}. Note=The disease may be caused by variants affecting the gene represented in this entry.	MUTAGEN 26..28; /note="RNL->AAA: No effect on CCNA2/CDK2 complex-binding."; /evidence="ECO:0000269|PubMed:17698606"; MUTAGEN 199..201; /note="RSL->AAA: Loss of CCNA2/CDK2 complex-binding."; /evidence="ECO:0000269|PubMed:17698606"; MUTAGEN 678..680; /note="RAL->AAA: No effect on CCNA2/CDK2 complex-binding."; /evidence="ECO:0000269|PubMed:17698606"
	SCLT1	Senior-Løken Syndrome (SLS)	SCLT1	SCLT1 SAP1	Q96NL6	SCLT1_HUMAN	Sodium channel and clathrin linker 1 (Sodium channel-associated protein 1)	688	centriole [GO:0005814]; centrosome [GO:0005813]; ciliary transition fiber [GO:0097539]; clathrin complex [GO:0071439]; cytosol [GO:0005829]	clathrin binding [GO:0030276]; sodium channel regulator activity [GO:0017080]	SUBCELLULAR LOCATION: Cytoplasm, cytoskeleton, microtubule organizing center, centrosome, centriole {ECO:0000269|PubMed:23348840}. Note=Localizes to the distal appendage region of the centriole, which anchors the mother centriole to the plasma membrane.
	SEMA4A	Retinitis Pigmentosa (RP)	SEMA4A	SEMA4A SEMAB SEMB UNQ783/PRO1317	Q9H3S1	SEM4A_HUMAN	Semaphorin-4A (Semaphorin-B) (Sema B)	761	extracellular space [GO:0005615]; plasma membrane [GO:0005886]	angiogenesis [GO:0001525]; axon guidance [GO:0007411]; negative chemotaxis [GO:0050919]; negative regulation of angiogenesis [GO:0016525]; negative regulation of axon extension involved in axon guidance [GO:0048843]; neural crest cell migration [GO:0001755]; positive regulation of cell migration [GO:0030335]; positive regulation of excitatory synapse assembly [GO:1904891]; positive regulation of …	SUBCELLULAR LOCATION: Cell membrane {ECO:0000269|PubMed:22956603}; Single-pass type I membrane protein {ECO:0000255}.	DISEASE: Retinitis pigmentosa 35 (RP35) [MIM:610282]: A retinal dystrophy belonging to the group of pigmentary retinopathies. Retinitis pigmentosa is characterized by retinal pigment deposits visible on fundus examination and primary loss of rod photoreceptor cells followed by secondary loss of cone photoreceptors. Patients typically have night vision blindness and loss of midperipheral visual fi…
	SNRNP200	Retinitis Pigmentosa (RP)	SNRNP200	SNRNP200 ASCC3L1 BRR2 HELIC2 KIAA0788	O75643	U520_HUMAN	U5 small nuclear ribonucleoprotein 200 kDa helicase (EC 3.6.4.13) (Activating signal cointegrator 1 complex subunit 3-like 1) (BRR2 homolog) (U5 snRNP-specific 200 kDa protein) (U5-200KD)	2136	catalytic step 2 spliceosome [GO:0071013]; membrane [GO:0016020]; nucleoplasm [GO:0005654]; nucleus [GO:0005634]; spliceosomal complex [GO:0005681]; U2-type catalytic step 1 spliceosome [GO:0071006]; U2-type precatalytic spliceosome [GO:0071005]; U4/U6 x U5 tri-snRNP complex [GO:0046540]; U5 snRNP [GO:0005682]	cis assembly of pre-catalytic spliceosome [GO:0000354]; mRNA splicing, via spliceosome [GO:0000398]; osteoblast differentiation [GO:0001649]; spliceosome conformational change to release U4 (or U4atac) and U1 (or U11) [GO:0000388]	SUBCELLULAR LOCATION: Nucleus {ECO:0000269|PubMed:28502770, ECO:0000269|PubMed:28781166, ECO:0000269|PubMed:29301961, ECO:0000269|PubMed:29360106, ECO:0000269|PubMed:29361316, ECO:0000269|PubMed:30315277, ECO:0000269|PubMed:30705154, ECO:0000269|PubMed:30728453, ECO:0000269|PubMed:9539711}.	DISEASE: Retinitis pigmentosa 33 (RP33) [MIM:610359]: A retinal dystrophy belonging to the group of pigmentary retinopathies. Retinitis pigmentosa is characterized by retinal pigment deposits visible on fundus examination and primary loss of rod photoreceptor cells followed by secondary loss of cone photoreceptors. Patients typically have night vision blindness and loss of midperipheral visual fi…	MUTAGEN 603; /note="R->A: Strongly decreases ATP-dependent RNA helicase activity."; /evidence="ECO:0000269|PubMed:23045696"; MUTAGEN 637; /note="R->A: Strongly decreases ATP-dependent RNA helicase activity."; /evidence="ECO:0000269|PubMed:23045696"; MUTAGEN 1544; /note="K->A: Decreases ATP-dependent RNA helicase activity."; /evidence="ECO:0000269|PubMed:23045696"; MUTAGEN 1548; /note="H->A: Stron…
	SPATA7	Leber Congenital Amaurosis (LCA), Retinitis Pigmentosa (RP)	SPATA7	SPATA7 HSD3	Q9P0W8	SPAT7_HUMAN	Spermatogenesis-associated protein 7 (HSD-3.1) (Spermatogenesis-associated protein HSD3)	599	axoneme [GO:0005930]; ciliary basal body [GO:0036064]; cytosol [GO:0005829]; microtubule cytoskeleton [GO:0015630]; photoreceptor connecting cilium [GO:0032391]; photoreceptor distal connecting cilium [GO:0120206]; rod photoreceptor outer segment [GO:0120200]	microtubule cytoskeleton organization [GO:0000226]; photoreceptor cell maintenance [GO:0045494]; protein localization to photoreceptor connecting cilium [GO:1903621]; protein localization to photoreceptor outer segment [GO:1903546]; response to stimulus [GO:0050896]; visual perception [GO:0007601]	SUBCELLULAR LOCATION: Cytoplasm, cytoskeleton, cilium axoneme {ECO:0000269|PubMed:25398945}. Cytoplasm, cytoskeleton, cilium basal body {ECO:0000269|PubMed:25398945}. Cytoplasm, cytoskeleton {ECO:0000269|PubMed:25398945}. Cell projection, cilium, photoreceptor outer segment {ECO:0000250|UniProtKB:Q80VP2}. Note=Localizes to the microtubule network. {ECO:0000269|PubMed:25398945}.	DISEASE: Leber congenital amaurosis 3 (LCA3) [MIM:604232]: A severe dystrophy of the retina, typically becoming evident in the first years of life. Visual function is usually poor and often accompanied by nystagmus, sluggish or near-absent pupillary responses, photophobia, high hyperopia and keratoconus. {ECO:0000269|PubMed:19268277}. Note=The disease is caused by variants affecting the gene repr…
	TCTN1	Joubert Syndrome (JBTS)	TCTN1	TCTN1 TECT1 UNQ9369/PRO34160	Q2MV58	TECT1_HUMAN	Tectonic-1	587	cytoskeleton [GO:0005856]; cytosol [GO:0005829]; extracellular space [GO:0005615]; membrane [GO:0016020]; MKS complex [GO:0036038]	central nervous system interneuron axonogenesis [GO:0021956]; cilium assembly [GO:0060271]; dorsal/ventral neural tube patterning [GO:0021904]; in utero embryonic development [GO:0001701]; neural tube formation [GO:0001841]; protein localization to ciliary transition zone [GO:1904491]; regulation of smoothened signaling pathway [GO:0008589]; somatic motor neuron differentiation [GO:0021523]; tele…	SUBCELLULAR LOCATION: Cytoplasm, cytoskeleton, cilium basal body {ECO:0000250}. Secreted {ECO:0000305}. Note=Despite the presence of a signal sequence, the full-length protein might not be secreted. Localizes at the transition zone, a region between the basal body and the ciliary axoneme. {ECO:0000250}.	DISEASE: Joubert syndrome 13 (JBTS13) [MIM:614173]: A disorder presenting with cerebellar ataxia, oculomotor apraxia, hypotonia, neonatal breathing abnormalities and psychomotor delay. Neuroradiologically, it is characterized by cerebellar vermian hypoplasia/aplasia, thickened and reoriented superior cerebellar peduncles, and an abnormally large interpeduncular fossa, giving the appearance of a m…
	TCTN2	Meckel-Gruber Syndrome (MKS), Joubert Syndrome (JBTS)	TCTN2	TCTN2 C12orf38 TECT2	Q96GX1	TECT2_HUMAN	Tectonic-2	697	ciliary membrane [GO:0060170]; cytoplasm [GO:0005737]; cytoskeleton [GO:0005856]; MKS complex [GO:0036038]	cilium assembly [GO:0060271]; protein localization to ciliary transition zone [GO:1904491]; smoothened signaling pathway [GO:0007224]	SUBCELLULAR LOCATION: Membrane {ECO:0000305}; Single-pass type I membrane protein {ECO:0000305}. Cytoplasm, cytoskeleton, cilium basal body {ECO:0000250}. Note=Localizes at the transition zone, a region between the basal body and the ciliary axoneme. {ECO:0000250}.	DISEASE: Meckel syndrome 8 (MKS8) [MIM:613885]: A disorder characterized by a combination of renal cysts and variably associated features including developmental anomalies of the central nervous system (typically encephalocele), hepatic ductal dysplasia and cysts, and polydactyly. {ECO:0000269|PubMed:21462283}. Note=The disease is caused by variants affecting the gene represented in this entry.; …
	TCTN3	Joubert Syndrome (JBTS)	TCTN3	TCTN3 C10orf61 TECT3 PSEC0041 UNQ1881/PRO4324	Q6NUS6	TECT3_HUMAN	Tectonic-3	607	ciliary membrane [GO:0060170]; nucleus [GO:0005634]	apoptotic process [GO:0006915]; cilium assembly [GO:0060271]; positive regulation of apoptotic process [GO:0043065]; smoothened signaling pathway [GO:0007224]	SUBCELLULAR LOCATION: Membrane {ECO:0000305}; Single-pass type I membrane protein {ECO:0000305}.	DISEASE: Orofaciodigital syndrome 4 (OFD4) [MIM:258860]: A form of orofaciodigital syndrome, a group of heterogeneous disorders characterized by malformations of the oral cavity, face and digits, and associated phenotypic abnormalities that lead to the delineation of various subtypes. OFD4 patients have tongue nodules, multiple frenulae, broad flat nose, hypertelorism, and short rib polydactyly w…
	TMEM107	Meckel-Gruber Syndrome (MKS), Joubert Syndrome (JBTS)	TMEM107	TMEM107 DC20 UNQ638/PRO1268	Q6UX40	TM107_HUMAN	Transmembrane protein 107	140	ciliary transition zone [GO:0035869]; membrane [GO:0016020]; MKS complex [GO:0036038]	cilium assembly [GO:0060271]; craniofacial suture morphogenesis [GO:0097094]; detection of nodal flow [GO:0003127]; embryonic digit morphogenesis [GO:0042733]; neural tube patterning [GO:0021532]; non-motile cilium assembly [GO:1905515]; protein localization to ciliary transition zone [GO:1904491]; regulation of gene expression [GO:0010468]; roof of mouth development [GO:0060021]	SUBCELLULAR LOCATION: Membrane {ECO:0000305}; Multi-pass membrane protein {ECO:0000305}. Cell projection, cilium {ECO:0000269|PubMed:26595381}. Note=Localizes at the transition zone, a region between the basal body and the ciliary axoneme. {ECO:0000269|PubMed:26595381}.	DISEASE: Meckel syndrome 13 (MKS13) [MIM:617562]: A form of Meckel syndrome, a disorder characterized by a combination of renal cysts and variably associated features including developmental anomalies of the central nervous system (typically encephalocele), hepatic ductal dysplasia and cysts, and polydactyly. {ECO:0000269|PubMed:26123494, ECO:0000269|PubMed:26595381}. Note=The disease is caused b…
	TMEM138	Meckel-Gruber Syndrome (MKS), Joubert Syndrome (JBTS)	TMEM138	TMEM138 HSPC196 HSPC198	Q9NPI0	TM138_HUMAN	Transmembrane protein 138	162	cilium [GO:0005929]; vacuolar membrane [GO:0005774]	cilium assembly [GO:0060271]	SUBCELLULAR LOCATION: Vacuole membrane {ECO:0000269|PubMed:22282472}; Multi-pass membrane protein {ECO:0000269|PubMed:22282472}. Cell projection, cilium {ECO:0000269|PubMed:22282472}. Note=Localizes to vesicles en route to the base of cilium.	DISEASE: Joubert syndrome 16 (JBTS16) [MIM:614465]: An autosomal recessive disorder characterized by oculomotor apraxia, variable coloboma, and rare kidney involvement. Neuroradiologically, it is characterized by an abnormally large interpeduncular fossa, giving the appearance of a molar tooth on transaxial slices (molar tooth sign). Additional variable features include retinal dystrophy and poly…
	TMEM216	Meckel-Gruber Syndrome (MKS), Joubert Syndrome (JBTS)	TMEM216	TMEM216 HSPC244	Q9P0N5	TM216_HUMAN	Transmembrane protein 216	145	ciliary transition zone [GO:0035869]; cilium [GO:0005929]; cytoskeleton [GO:0005856]; cytosol [GO:0005829]; membrane [GO:0016020]; MKS complex [GO:0036038]	cilium assembly [GO:0060271]; non-motile cilium assembly [GO:1905515]	SUBCELLULAR LOCATION: Membrane {ECO:0000305}; Multi-pass membrane protein {ECO:0000305}. Cytoplasm, cytoskeleton, cilium basal body {ECO:0000269|PubMed:22282472}. Note=Localizes at the transition zone, a region between the basal body and the ciliary axoneme.	DISEASE: Joubert syndrome 2 (JBTS2) [MIM:608091]: A disorder presenting with cerebellar ataxia, oculomotor apraxia, hypotonia, neonatal breathing abnormalities and psychomotor delay. Neuroradiologically, it is characterized by cerebellar vermian hypoplasia/aplasia, thickened and reoriented superior cerebellar peduncles, and an abnormally large interpeduncular fossa, giving the appearance of a mol…
	TMEM231	Meckel-Gruber Syndrome (MKS), Joubert Syndrome (JBTS)	TMEM231	TMEM231 UNQ870/PRO1886	Q9H6L2	TM231_HUMAN	Transmembrane protein 231	316	ciliary membrane [GO:0060170]; ciliary transition zone [GO:0035869]; MKS complex [GO:0036038]	camera-type eye development [GO:0043010]; cilium assembly [GO:0060271]; embryonic digit morphogenesis [GO:0042733]; in utero embryonic development [GO:0001701]; neuroepithelial cell differentiation [GO:0060563]; regulation of protein localization [GO:0032880]; smoothened signaling pathway [GO:0007224]; vasculature development [GO:0001944]	SUBCELLULAR LOCATION: Cell projection, cilium membrane {ECO:0000250}; Multi-pass membrane protein {ECO:0000250}. Note=Localizes to the transition zone of primary cilia; SEPT2 is required for localization to the transition zone. {ECO:0000250}.	DISEASE: Joubert syndrome 20 (JBTS20) [MIM:614970]: A disorder presenting with cerebellar ataxia, oculomotor apraxia, hypotonia, neonatal breathing abnormalities and psychomotor delay. Neuroradiologically, it is characterized by cerebellar vermian hypoplasia/aplasia, thickened and reoriented superior cerebellar peduncles, and an abnormally large interpeduncular fossa, giving the appearance of a m…
	TMEM237	Meckel-Gruber Syndrome (MKS), Joubert Syndrome (JBTS)	TMEM237	TMEM237 ALS2CR4	Q96Q45	TM237_HUMAN	Transmembrane protein 237 (Amyotrophic lateral sclerosis 2 chromosomal region candidate gene 4 protein)	408	ciliary transition zone [GO:0035869]; cone photoreceptor outer segment [GO:0120199]; membrane [GO:0016020]; photoreceptor connecting cilium [GO:0032391]; rod photoreceptor outer segment [GO:0120200]	cilium assembly [GO:0060271]; regulation of Wnt signaling pathway [GO:0030111]	SUBCELLULAR LOCATION: Membrane {ECO:0000305}; Multi-pass membrane protein {ECO:0000305}. Cell projection, cilium {ECO:0000269|PubMed:22152675}. Note=Localizes at the proximal region of primary cilia were observed, consistent with localization to the transition zone. Anchored to the transition zone by RPGRIP1L.	DISEASE: Joubert syndrome 14 (JBTS14) [MIM:614424]: An autosomal recessive disorder characterized by severe intellectual disability, hypotonia, breathing abnormalities in infancy, and dysmorphic facial features. Neuroradiologically, it is characterized by cerebellar vermian hypoplasia/aplasia, thickened and reoriented superior cerebellar peduncles, and an abnormally large interpeduncular fossa, g…
	TMEM67	Meckel-Gruber Syndrome (MKS), Joubert Syndrome (JBTS)	TMEM67	TMEM67 MKS3	Q5HYA8	MKS3_HUMAN	Meckelin (Meckel syndrome type 3 protein) (Transmembrane protein 67)	995	centrosome [GO:0005813]; ciliary membrane [GO:0060170]; ciliary transition zone [GO:0035869]; cytoplasmic vesicle membrane [GO:0030659]; endoplasmic reticulum membrane [GO:0005789]; MKS complex [GO:0036038]	cilium assembly [GO:0060271]; negative regulation of centrosome duplication [GO:0010826]; non-canonical Wnt signaling pathway [GO:0035567]; ubiquitin-dependent ERAD pathway [GO:0030433]	SUBCELLULAR LOCATION: Cell membrane {ECO:0000269|PubMed:17185389}; Multi-pass membrane protein {ECO:0000255}. Endoplasmic reticulum membrane {ECO:0000269|PubMed:19815549}; Multi-pass membrane protein {ECO:0000255}. Cell projection, cilium {ECO:0000269|PubMed:17185389}. Cytoplasm, cytoskeleton, cilium basal body {ECO:0000269|PubMed:22121117}. Note=Localizes at the transition zone, a region between…	DISEASE: Note=TMEM67 mutations result in ciliary dysfunction leading to a broad spectrum of disorders, collectively termed ciliopathies. Overlapping clinical features include retinal degeneration, renal cystic disease, skeletal abnormalities, fibrosis of various organ, and a complex range of anatomical and functional defects of the central and peripheral nervous system. The ciliopathy range of di…	MUTAGEN 170; /note="C->Y: Decreased function in non-canonical Wnt signaling activation. When expressed in TMEM67-null cells does not induce ROR2 phosphorylation upon stimulation by WNT5A."; /evidence="ECO:0000269|PubMed:34964473"; MUTAGEN 176; /note="T->I: Does not affect function in non-canonical Wnt signaling activation. When expressed in TMEM67-null cells it induces ROR2 phosphorylation upon s…
	TOPORS	Retinitis Pigmentosa (RP)	TOPORS	TOPORS LUN TP53BPL	Q9NS56	TOPRS_HUMAN	E3 ubiquitin-protein ligase Topors (EC 2.3.2.27) (RING-type E3 ubiquitin transferase Topors) (SUMO1-protein E3 ligase Topors) (Topoisomerase I-binding RING finger protein) (Topoisomerase I-binding arginine/serine-rich protein) (Tumor suppressor p53-binding protein 3) (p53-binding protein 3) (p53BP3)	1045	centriole [GO:0005814]; ciliary basal body [GO:0036064]; gamma-tubulin complex [GO:0000930]; midbody [GO:0030496]; nuclear speck [GO:0016607]; nucleoplasm [GO:0005654]; nucleus [GO:0005634]; photoreceptor connecting cilium [GO:0032391]; PML body [GO:0016605]; spindle pole [GO:0000922]; ubiquitin ligase complex [GO:0000151]	DNA damage response [GO:0006974]; DNA-templated transcription [GO:0006351]; intrinsic apoptotic signaling pathway in response to DNA damage [GO:0008630]; intrinsic apoptotic signaling pathway in response to DNA damage by p53 class mediator [GO:0042771]; maintenance of protein location in nucleus [GO:0051457]; negative regulation of apoptotic process [GO:0043066]; photoreceptor cell outer segment …	SUBCELLULAR LOCATION: Nucleus. Nucleus, PML body. Note=Localizes to discrete nuclear foci which partly overlap with PML nuclear bodies. Targeted to PML nuclear bodies upon DNA damage.	DISEASE: Retinitis pigmentosa 31 (RP31) [MIM:609923]: A retinal dystrophy belonging to the group of pigmentary retinopathies. Retinitis pigmentosa is characterized by retinal pigment deposits visible on fundus examination and primary loss of rod photoreceptor cells followed by secondary loss of cone photoreceptors. Patients typically have night vision blindness and loss of midperipheral visual fi…	MUTAGEN 76; /note="K->R: No effect on sumoylation."; /evidence="ECO:0000269|PubMed:14516784"; MUTAGEN 98; /note="S->A: Loss of phosphorylation but no effect on E3 ubiquitin-protein ligase activity."; /evidence="ECO:0000269|PubMed:19053840"; MUTAGEN 98; /note="S->D: Increase in E3 ubiquitin-protein ligase activity and increased binding to UBE2D1. No effect on SUMO1-protein ligase activity."; /evid…
	TRAF3IP1	Senior-Løken Syndrome (SLS)	TRAF3IP1	TRAF3IP1 IFT54 MIPT3	Q8TDR0	MIPT3_HUMAN	TRAF3-interacting protein 1 (Interleukin-13 receptor alpha 1-binding protein 1) (Intraflagellar transport protein 54 homolog) (Microtubule-interacting protein associated with TRAF3) (MIP-T3)	691	axoneme [GO:0005930]; centrosome [GO:0005813]; ciliary basal body [GO:0036064]; ciliary base [GO:0097546]; ciliary tip [GO:0097542]; ciliary transition zone [GO:0035869]; cilium [GO:0005929]; intraciliary transport particle B [GO:0030992]	microtubule binding [GO:0008017]	SUBCELLULAR LOCATION: Cytoplasm, cytoskeleton {ECO:0000269|PubMed:12935900}. Cell projection, cilium {ECO:0000269|PubMed:26487268}. Cytoplasm, cytoskeleton, cilium axoneme {ECO:0000250|UniProtKB:Q149C2}. Cytoplasm, cytoskeleton, cilium basal body {ECO:0000250|UniProtKB:Q149C2}. Note=Microtubules (PubMed:12935900). In the cilium, it is observed at the ciliary base, ciliary transition zone and cili…	DISEASE: Senior-Loken syndrome 9 (SLSN9) [MIM:616629]: A renal-retinal disorder characterized by progressive wasting of the filtering unit of the kidney (nephronophthisis), with or without medullary cystic renal disease, and progressive eye disease. Typically this disorder becomes apparent during the first year of life. {ECO:0000269|PubMed:26487268}. Note=The disease is caused by variants affecti…
	TULP1	Retinitis Pigmentosa (RP), Leber Congenital Amaurosis (LCA)	TULP1	TULP1 TUBL1	O00294	TULP1_HUMAN	Tubby-related protein 1 (Tubby-like protein 1)	542	axon terminus [GO:0043679]; cell projection [GO:0042995]; cilium [GO:0005929]; cytosol [GO:0005829]; extracellular region [GO:0005576]; photoreceptor inner segment [GO:0001917]; photoreceptor outer segment [GO:0001750]; plasma membrane [GO:0005886]; synapse [GO:0045202]	dendrite development [GO:0016358]; detection of light stimulus involved in visual perception [GO:0050908]; eye photoreceptor cell development [GO:0042462]; phagocytosis, recognition [GO:0006910]; photoreceptor cell maintenance [GO:0045494]; positive regulation of phagocytosis [GO:0050766]; protein localization to cilium [GO:0061512]; protein localization to photoreceptor outer segment [GO:1903546…	SUBCELLULAR LOCATION: Cytoplasm {ECO:0000269|PubMed:16303976}. Cell membrane {ECO:0000269|PubMed:16303976}; Peripheral membrane protein {ECO:0000269|PubMed:16303976}; Cytoplasmic side {ECO:0000269|PubMed:16303976}. Secreted {ECO:0000250}. Synapse {ECO:0000250}. Note=Detected at synapses between photoreceptor cells and second-order neurons. Does not have a cleavable signal peptide and is secreted …	DISEASE: Retinitis pigmentosa 14 (RP14) [MIM:600132]: A retinal dystrophy belonging to the group of pigmentary retinopathies. Retinitis pigmentosa is characterized by retinal pigment deposits visible on fundus examination and primary loss of rod photoreceptor cells followed by secondary loss of cone photoreceptors. Patients typically have night vision blindness and loss of midperipheral visual fi…
	TXNDC15	Meckel-Gruber Syndrome (MKS)	TXNDC15	TXNDC15 C5orf14 UNQ335/PRO534	Q96J42	TXD15_HUMAN	Thioredoxin domain-containing protein 15	360	ciliary membrane [GO:0060170]; cilium [GO:0005929]	cilium assembly [GO:0060271]; positive regulation of smoothened signaling pathway [GO:0045880]	SUBCELLULAR LOCATION: Cell projection, cilium membrane {ECO:0000250|UniProtKB:Q6P6J9}; Single-pass type I membrane protein {ECO:0000255}.	DISEASE: Meckel syndrome 14 (MKS14) [MIM:619879]: A form of Meckel syndrome, an autosomal recessive disorder characterized by a combination of renal cysts and variably associated features including developmental anomalies of the central nervous system (typically encephalocele), hepatic ductal dysplasia and cysts, and polydactyly. Death occurs in the prenatal or perinatal period. {ECO:0000269|PubM…
	USH1C	Usher Syndrome (USH)	USH1C	USH1C AIE75	Q9Y6N9	USH1C_HUMAN	Harmonin (Antigen NY-CO-38/NY-CO-37) (Autoimmune enteropathy-related antigen AIE-75) (Protein PDZ-73) (Renal carcinoma antigen NY-REN-3) (Usher syndrome type-1C protein)	552	apical part of cell [GO:0045177]; brush border [GO:0005903]; cilium [GO:0005929]; cytoplasm [GO:0005737]; cytoskeleton [GO:0005856]; cytosol [GO:0005829]; microvillus [GO:0005902]; photoreceptor inner segment [GO:0001917]; photoreceptor outer segment [GO:0001750]; plasma membrane [GO:0005886]; stereocilia ankle link complex [GO:0002142]; stereocilium [GO:0032420]; stereocilium tip [GO:0032426]; s…	actin filament bundle assembly [GO:0051017]; brush border assembly [GO:1904970]; equilibrioception [GO:0050957]; G2/M transition of mitotic cell cycle [GO:0000086]; inner ear auditory receptor cell differentiation [GO:0042491]; inner ear morphogenesis [GO:0042472]; inner ear receptor cell stereocilium organization [GO:0060122]; parallel actin filament bundle assembly [GO:0030046]; photoreceptor c…	SUBCELLULAR LOCATION: Cytoplasm, cytosol {ECO:0000269|PubMed:20142502}. Cytoplasm, cytoskeleton {ECO:0000269|PubMed:19297620, ECO:0000269|PubMed:21709241}. Cell projection, microvillus {ECO:0000269|PubMed:24725409}. Note=Colocalizes with F-actin (By similarity). Detected at the tip of cochlear hair cell stereocilia (By similarity). Enriched in microvilli of the intestinal brush border (PubMed:247…	DISEASE: Usher syndrome 1C (USH1C) [MIM:276904]: USH is a genetically heterogeneous condition characterized by the association of retinitis pigmentosa with sensorineural deafness. Age at onset and differences in auditory and vestibular function distinguish Usher syndrome type 1 (USH1), Usher syndrome type 2 (USH2) and Usher syndrome type 3 (USH3). USH1 is characterized by profound congenital sens…	MUTAGEN 103; /note="R->H: Strongly reduced affinity for USH1G."; /evidence="ECO:0000269|PubMed:20142502"
	USH1G	Usher Syndrome (USH)	USH1G	USH1G SANS	Q495M9	USH1G_HUMAN	pre-mRNA splicing regulator USH1G (Scaffold protein containing ankyrin repeats and SAM domain) (Usher syndrome type-1G protein)	461	actin cytoskeleton [GO:0015629]; Cajal body [GO:0015030]; ciliary basal body [GO:0036064]; ciliary base [GO:0097546]; cytosol [GO:0005829]; nuclear speck [GO:0016607]; photoreceptor cell cilium [GO:0097733]; photoreceptor connecting cilium [GO:0032391]; photoreceptor inner segment [GO:0001917]; plasma membrane [GO:0005886]	equilibrioception [GO:0050957]; inner ear morphogenesis [GO:0042472]; inner ear receptor cell stereocilium organization [GO:0060122]; photoreceptor cell maintenance [GO:0045494]; regulation of clathrin-dependent endocytosis [GO:2000369]; sensory perception of light stimulus [GO:0050953]; sensory perception of sound [GO:0007605]	SUBCELLULAR LOCATION: Cytoplasm, cytosol. Cytoplasm, cytoskeleton. Cell membrane {ECO:0000250|UniProtKB:Q80T11}; Peripheral membrane protein {ECO:0000305}. Cell projection, cilium {ECO:0000250|UniProtKB:Q80T11}. Nucleus speckle {ECO:0000269|PubMed:34023904}. Nucleus, Cajal body {ECO:0000269|PubMed:34023904}. Cytoplasm, cytoskeleton, microtubule organizing center, centrosome {ECO:0000250|UniProtKB…	DISEASE: Usher syndrome 1G (USH1G) [MIM:606943]: USH is a genetically heterogeneous condition characterized by the association of retinitis pigmentosa with sensorineural deafness. Age at onset and differences in auditory and vestibular function distinguish Usher syndrome type 1 (USH1), Usher syndrome type 2 (USH2) and Usher syndrome type 3 (USH3). USH1 is characterized by profound congenital sens…	MUTAGEN 307; /note="F->E: Reduced affinity for MYO7A."; /evidence="ECO:0000269|PubMed:21311020"; MUTAGEN 317; /note="F->E: Reduced affinity for MYO7A."; /evidence="ECO:0000269|PubMed:21311020"; MUTAGEN 374; /note="W->Q: Strongly reduced affinity for MYO7A."; /evidence="ECO:0000269|PubMed:21311020"; MUTAGEN 422; /note="S->A: Abolishes interaction with MAGI2."; /evidence="ECO:0000269|PubMed:2460832…
	USH2A	Retinitis Pigmentosa (RP), Usher Syndrome (USH)	USH2A	USH2A	O75445	USH2A_HUMAN	Usherin (Usher syndrome type IIa protein) (Usher syndrome type-2A protein)	5202	apical plasma membrane [GO:0016324]; basement membrane [GO:0005604]; ciliary basal body [GO:0036064]; cytoplasm [GO:0005737]; extracellular region [GO:0005576]; periciliary membrane compartment [GO:1990075]; photoreceptor connecting cilium [GO:0032391]; photoreceptor inner segment [GO:0001917]; stereocilia ankle link [GO:0002141]; stereocilia ankle link complex [GO:0002142]; stereocilium bundle […	establishment of localization in cell [GO:0051649]; establishment of protein localization [GO:0045184]; hair cell differentiation [GO:0035315]; inner ear auditory receptor cell differentiation [GO:0042491]; inner ear receptor cell differentiation [GO:0060113]; maintenance of animal organ identity [GO:0048496]; photoreceptor cell maintenance [GO:0045494]; response to stimulus [GO:0050896]; sensory…	SUBCELLULAR LOCATION: Cell projection, stereocilium membrane {ECO:0000269|PubMed:14676276}; Single-pass type I membrane protein {ECO:0000269|PubMed:14676276}. Note=Component of the interstereocilia ankle links in the inner ear sensory cells. In photoreceptors, localizes at a plasma membrane microdomain in the apical inner segment that surrounds the connecting cilia called periciliary membrane com…	DISEASE: Usher syndrome 2A (USH2A) [MIM:276901]: USH is a genetically heterogeneous condition characterized by the association of retinitis pigmentosa with sensorineural deafness. Age at onset and differences in auditory and vestibular function distinguish Usher syndrome type 1 (USH1), Usher syndrome type 2 (USH2) and Usher syndrome type 3 (USH3). USH2 is characterized by congenital mild hearing …
	ZNF423	Joubert Syndrome (JBTS)	ZNF423	ZNF423 KIAA0760 NPHP14 OAZ	Q2M1K9	ZN423_HUMAN	Zinc finger protein 423 (Olf1/EBF-associated zinc finger protein) (hOAZ) (Smad- and Olf-interacting zinc finger protein)	1284	nucleoplasm [GO:0005654]; nucleus [GO:0005634]	DNA-binding transcription factor activity, RNA polymerase II-specific [GO:0000981]; metal ion binding [GO:0046872]; RNA polymerase II cis-regulatory region sequence-specific DNA binding [GO:0000978]; sequence-specific DNA binding [GO:0043565]	SUBCELLULAR LOCATION: Nucleus {ECO:0000269|PubMed:10660046}.	DISEASE: Nephronophthisis 14 (NPHP14) [MIM:614844]: An autosomal recessive disorder manifesting as infantile-onset kidney disease, cerebellar vermis hypoplasia, and situs inversus. Nephronophthisis is a progressive tubulo-interstitial kidney disorder histologically characterized by modifications of the tubules with thickening of the basement membrane, interstitial fibrosis and, in the advanced st…	MUTAGEN 420; /note="N->A: Abolishes the ability to bind promoter of BMP target genes; when associated with A-426; A-452; A-458; A-491; A-497; A-528; A-534; A-574 and A-581."; /evidence="ECO:0000269|PubMed:10660046"; MUTAGEN 426; /note="E->A: Abolishes the ability to bind promoter of BMP target genes; when associated with A-420; A-452; A-458; A-491; A-497; A-528; A-534; A-574 and A-581."; /evidenc…
